# Supplementary material for: TSC/mTORC1 mediates mTORC2/AKT1 signaling in c-MYC–induced murine hepatocarcinogenesis via centromere protein M
Source: J Clin Invest. 2024 Sep 26;134(22):e174415. doi: 10.1172/JCI174415 (PMC11563669; doi:10.1172/JCI174415)
Supplement: Supplemental table 1 [file jci-134-174415-s207.xlsx]

## Sheet: FPKM
LogFPKM data for NL, c-MYC/pT3, and c-MYC/FoxO1AAA mouse models
	NL1	NL2	NL3	NL4	c-MYC/pT3-1	c-MYC/pT3-2	c-MYC/pT3-3	c-MYC/FoxO1AAA-1	c-MYC/FoxO1AAA-2	c-MYC/FoxO1AAA-3
Gnai3	5.33492	5.37271	5.23816	5.23833	5.14692	5.30361	5.0522	5.06743	4.83887	5.0029
Cdc45	0.0964529	-0.418409	-0.465285	-0.558072	3.48105	3.7124	4.03911	3.75714	4.0421	3.51754
H19	10.4543	6.4666	9.38534	8.36066	14.0207	14.0331	14.3118	12.6993	13.1511	13.0794
Apoh	11.8498	11.5706	11.7702	11.7594	8.60994	8.9238	8.48091	5.25538	5.89859	6.53439
Narf	4.11519	3.88499	3.9693	4.15171	2.99299	2.7762	2.61083	2.54717	2.33097	2.21186
Cav2	0.305491	0.0737918	-0.0288951	0.515557	-0.393958	-0.973012	0.462431	4.52279	3.88551	3.61409
Klf6	1.49242	0.99014	0.444931	0.589701	3.02726	3.07599	2.64414	4.3226	3.67012	4.08815
Scmh1	2.79846	2.72235	2.66046	2.74543	2.90984	3.29627	2.85515	2.68874	2.9312	2.34889
Cox5a	7.82746	7.7764	7.934	7.60644	7.49952	7.18744	7.38039	6.66256	6.61578	7.06799
Tbx2	-0.1416	0.230926	0.350982	0.299986	-0.624276	-1.1292	-0.352353	-1.90122	-0.500953	-0.854784
Ngfr	0.313653	-0.0165002	0.424438	0.543116	-3.35684	-3.63357	-2.78644	-1.60466	-0.233761	-1.88307
Wnt9a	-1.00135	-1.25384	-1.53803	-1.30365	-3.08564	-2.47663	-3.30308	1.60637	1.29702	1.19829
Fer	2.07591	1.98392	1.5987	1.8097	0.823615	0.422872	1.04114	1.65011	1.98501	1.67291
Xpo6	3.88782	3.65915	3.70132	3.70041	4.20815	4.60653	4.35921	4.46906	4.62774	4.15945
Tfe3	3.18117	3.30772	3.07798	3.15897	2.64518	2.89786	2.73989	3.34818	3.22532	3.09468
Axin2	1.96889	1.92176	1.80698	1.59295	-3.48783	-4.42913	-3.88345	0.0014894	0.216486	-0.502235
Brat1	2.46047	1.98792	2.12508	1.75896	3.07527	2.96316	2.72836	2.77047	2.68736	2.09232
Gna12	6.04726	6.11572	5.96337	5.97106	3.44372	3.75224	3.49435	4.58779	4.57171	4.36271
Slc22a18	7.98021	7.68143	7.75342	7.85502	4.89639	5.28738	5.08422	2.08193	2.53794	2.93538
Itgb2l	-1.33409	-0.507442	-0.554762	-1.20281	-4.44599	-4.44599	-3.19556	-3.42576	-4.0868	-2.44091
Igsf5	3.43617	3.47566	3.3568	3.43823	-0.376245	-0.586054	0.441476	-0.657269	-1.11444	-0.986452
Pih1d2	-1.93663	-1.77367	-1.81043	-1.40413	0.231614	-0.21516	-0.853831	0.654876	0.619938	0.722722
Dlat	6.94921	6.98941	6.77526	6.82941	7.7863	7.78913	7.51041	6.94687	6.8366	6.95561
Sdhd	7.82406	7.72845	7.87424	7.77338	8.22077	8.31468	8.15468	6.81073	6.81302	7.18305
Ccnd2	3.91273	3.4616	3.03433	3.5534	1.23962	1.49219	2.23376	4.92689	4.36726	4.77348
Gpr107	7.40194	7.15998	7.33541	7.4783	7.18073	7.17374	7.03291	7.23957	7.32606	7.04352
Nalcn	-4.28408	-4.28408	-4.28408	-3.32729	-4.28408	-4.28408	-4.28408	2.12486	2.12472	1.85188
Drp2	-4.06573	-4.88501	-4.88501	-4.88501	-2.39926	-2.83619	-1.74503	0.97891	0.447589	0.280006
Tspan32	-2.02017	-1.54346	-1.89397	-2.21276	-1.82879	-1.85642	-2.01798	0.801125	0.657476	0.341846
Lhx2	0.595565	0.401338	1.12654	1.50041	-2.89891	-3.3059	-1.93014	-0.581873	0.414811	-1.11825
Gmpr	-0.189147	-0.0774448	-0.752663	-0.358114	-0.842346	-0.874974	-0.675287	1.17532	1.97498	1.89592
Mid2	0.0848908	0.60993	0.454517	0.762412	-2.74704	-2.61203	-2.93858	2.0908	1.49627	1.37686
Trim25	3.4849	3.37868	3.71982	3.51388	4.35822	4.71095	4.51213	2.57189	2.60736	2.7398
Dgke	-2.33229	-2.82346	-2.42691	-2.5197	-1.14708	-1.7051	-1.82839	-0.233565	-0.590909	-0.329001
Scpep1	5.13567	4.89972	4.83439	4.99962	5.62486	6.12181	5.91367	5.25129	5.18046	5.11809
Mnt	2.38214	2.17288	1.39857	2.22861	2.57845	3.12846	2.83867	3.57518	3.44826	3.1414
Itgb2	1.05808	0.977133	0.433215	1.30948	2.15147	2.43808	2.38091	0.724578	1.69648	1.65409
Hddc2	3.10084	2.57259	2.69251	1.81336	3.3192	2.3815	3.13204	5.08377	5.4618	5.51283
Tpd52l1	2.52758	2.5075	2.41592	2.53561	-3.46543	-3.46543	-2.91975	2.70348	2.39523	2.73108
Pemt	9.51032	9.44973	9.46994	9.51249	5.4891	5.62456	5.8696	3.79174	3.71338	3.95018
Cdh1	3.9728	3.28518	3.65042	3.47171	6.28093	6.70679	6.31969	1.20092	1.28982	3.23024
Cdh4	-1.63104	-1.86959	-1.90191	-0.83848	-1.43966	-2.42736	-3.35068	-0.90291	0.746467	-2.15423
Bcl6b	-1.02207	-0.890547	-0.705374	-1.32438	-0.18949	-0.656526	0.0309848	-1.42352	-1.62768	-0.254927
Clec10a	1.36421	0.796311	-0.6737	1.10008	0.462648	0.0486364	-0.0348683	-0.489303	-0.209801	0.537035
Alox12	-1.21213	-1.22338	-1.52864	-2.1513	-4.11742	-2.96698	-2.06495	-4.23832	-3.77744	-2.82213
Comt	8.62053	8.69112	8.58122	8.56611	4.67624	4.5554	4.76385	5.53772	5.7066	5.12776
Rtca	2.89872	2.69218	2.84922	3.30172	4.11572	4.30407	4.30843	4.35002	4.50555	4.32673
Dbt	5.1418	5.14896	5.16223	5.11979	4.55301	4.91037	4.0837	2.8708	2.47588	3.11095
Dazap2	6.39329	6.31111	6.23404	6.38475	5.05893	4.96837	5.10436	6.14979	6.19262	6.07372
Mcts1	5.26819	5.34067	5.38354	5.32184	4.23269	4.30816	4.53379	4.66941	4.48164	4.72216
Rem1	-1.12603	-0.292276	-0.622809	-1.09593	0.0360831	-1.91161	0.407151	-2.5879	-1.00198	-0.983553
Trappc10	3.21435	3.00924	2.60015	2.99965	3.07629	3.44332	2.89873	3.10304	2.72397	2.51864
Ccm2	4.41332	4.31286	4.12325	4.25359	3.96945	3.12428	4.09229	4.13252	4.34838	4.36585
Tbrg4	4.98201	4.74211	4.99573	4.9807	5.86364	5.87733	5.86119	5.37331	5.49858	5.50224
Tmprss2	1.55096	1.70445	1.62435	1.44176	3.59322	4.57072	4.33901	-2.29067	-2.20088	0.355591
Mx1	-1.8912	-3.07723	-3.10956	-1.82587	-2.83559	-3.07654	-1.95977	-4.13314	-3.4669	-3.66212
Fap	-4.26139	-4.26139	-3.36231	-2.73434	-2.75525	-3.03198	-2.75609	-2.82111	-1.65523	-0.60308
Ndufa9	7.17514	7.14876	7.18188	7.02707	6.71027	6.43228	6.5159	5.63227	5.66979	6.13667
Lck	-0.607149	-0.976126	-1.17067	-0.912802	-0.021399	-0.0569826	-0.100262	0.447306	1.07166	0.281518
Galnt1	4.16915	4.00301	4.13055	4.07627	4.69771	4.77346	4.44583	4.50631	4.28852	4.33423
Myf5	-4.13673	-4.13673	-4.13673	-4.13673	-4.13673	-4.13673	-4.13673	2.35696	1.87063	2.52615
Mkrn2	1.45992	1.41043	1.11938	1.42437	1.88449	1.56894	1.47064	1.17638	1.30728	1.15626
Pparg	1.67461	1.33819	1.41966	1.59972	1.09288	1.07701	1.13273	-1.5452	-0.78947	-0.0565657
Raf1	3.71174	3.64924	3.83289	3.77077	4.19806	4.58818	4.19955	3.55807	3.66788	3.2361
2024-09-01	0.931588	0.658793	-0.0355613	0.966658	0.5224	0.0120465	0.40623	4.68365	3.71411	4.18561
Pdgfb	-0.419855	-0.537857	-0.442259	-1.13112	2.3432	2.28988	2.66995	2.81915	2.56264	2.51627
Acvrl1	1.67672	0.88211	1.34134	0.906453	1.1227	1.10483	0.982368	0.225809	1.12922	1.36557
Grasp	0.479412	-0.92181	-0.210442	-0.7218	1.60081	0.723224	0.563072	2.43526	2.04461	1.78413
Acvr1b	2.84365	2.72369	2.54729	2.75182	3.08107	3.43343	2.96608	1.94773	1.94331	2.01957
Tom1l2	2.26537	2.45326	2.50266	2.42893	3.21194	3.28664	2.91771	2.70034	2.84031	2.45297
Zfp385a	3.09955	2.72273	2.79538	2.82252	3.72839	3.97834	3.84816	2.74533	3.18653	2.81617
Itga5	2.41033	2.33976	2.46452	2.28049	3.80894	3.9333	3.44422	2.42528	2.3021	2.67886
Wdr77	2.8155	2.41499	2.75776	2.47774	4.09294	4.19125	4.22536	4.46384	4.43045	4.46997
Atp5f1	9.92287	10.0222	10.0399	9.89746	9.89442	9.60932	9.68018	8.46822	8.4042	8.96892
Sox9	-0.795894	-0.0323626	-1.00223	-0.624984	-3.87476	-4.59165	-4.18528	-0.22915	-0.581578	-0.312066
Hnrnpd	3.42546	3.15801	3.16177	3.3309	4.33748	4.16835	4.26898	4.49152	4.78539	4.65369
Dynlt1c	-0.358342	-0.511907	-1.18011	-1.52695	0.520775	0.644185	1.51766	1.11243	1.27798	0.34117
C1d	4.22393	4.36011	4.32445	4.25856	3.46983	3.17498	3.47802	3.28703	3.21098	3.58856
Gm2a	5.43879	5.29374	5.24782	5.25165	5.82645	6.04005	5.89844	2.68282	2.74867	3.02168
Krit1	2.10326	2.14708	2.28927	1.87663	2.51384	2.77192	2.42809	2.97578	2.70406	2.72129
Clcn4	7.2659	7.19338	7.18218	7.32771	5.44147	5.36457	5.42716	5.98068	5.7838	5.90182
Sema4f	-5.10875	-3.22615	-3.65998	-3.5817	-5.10875	-4.18543	-5.10875	0.322808	0.0174498	-0.272949
Hk2	-0.395085	-3.08699	-0.934948	-1.62302	2.71895	3.60091	3.24955	3.88293	3.63335	3.60687
Myo18a	4.74626	4.56441	4.59125	4.62648	4.42901	4.90731	4.37865	2.45616	2.57623	3.04215
Haao	9.48885	9.47802	9.54688	9.50033	7.10085	7.04685	7.0904	2.30306	2.67549	4.09648
Cd52	1.90805	2.12363	1.68669	1.96928	1.85699	1.90359	2.32085	1.0878	1.63048	2.3196
Abhd15	3.03079	3.08617	2.95932	3.02946	0.659555	0.781898	1.46691	-1.39626	-0.772861	-2.08298
Loxl3	-2.28188	-1.79713	-2.48321	-1.1951	-1.22509	-1.45144	-0.769021	0.531251	0.712143	0.305443
Kat2b	4.53957	4.73252	4.40597	4.62733	2.54438	2.55239	1.93649	2.45802	2.12801	2.20007
Rab5b	5.31397	5.39693	5.27609	5.45409	3.16415	3.34846	3.25886	3.40322	3.46722	3.19797
Icosl	-2.54989	-1.13056	-1.17649	-1.19081	0.482806	0.947341	0.501394	0.624894	0.420973	1.05066
Spg7	4.71871	4.49149	4.65044	4.55056	4.8699	4.79839	4.77662	4.50925	4.61208	4.63304
Sult5a1	6.63302	6.79072	6.9804	6.64119	3.62517	3.53175	2.24926	0.396397	0.713867	0.666812
Rpl13	9.44203	9.00907	9.32723	9.19056	10.828	10.42	10.6201	10.5604	10.7184	10.8565
Chmp1a	5.7581	5.58759	5.57368	5.54402	5.37523	5.20895	5.39676	5.09487	5.17199	5.29898
Rpa1	3.19988	2.83755	2.92755	2.8568	4.29425	4.4134	4.25618	4.48538	4.70975	4.16512
Serpinf1	10.62	10.5651	10.6148	10.5137	9.62009	9.53731	9.46449	5.81486	6.06849	7.78537
Tubgcp3	5.28545	4.97846	5.25826	4.97269	6.13116	6.18601	6.28525	6.91728	6.62844	6.35709
Polr3d	2.60317	1.70859	2.30325	2.52399	3.74814	3.95302	3.93689	4.17931	4.03553	4.05308
Tcf7	2.27775	1.84793	1.7486	2.0792	1.58886	2.06399	2.28701	4.00041	3.54542	3.38665
Ddx3x	5.45937	5.3628	5.33027	5.32342	5.87309	6.31568	6.09487	5.92214	6.08566	5.91056
Il12rb1	0.90216	0.0539656	0.00533195	0.26873	0.511626	0.105431	0.51036	-1.39492	-1.74869	-1.1539
Slc5a5	-4.62798	-4.62798	-4.62798	-4.62798	-3.12183	-4.09368	-2.55143	-1.59275	-1.07425	-3.18313
Usp32	6.52461	6.71383	6.45725	6.43104	6.39651	6.67115	6.30731	5.5246	5.57727	5.43819
Txnrd3	2.9514	2.27186	2.53199	2.9674	2.32704	2.46122	2.1988	2.33649	2.41737	2.51226
Zfp512b	2.63222	2.19773	2.34346	2.40216	2.96556	3.39473	3.05139	2.55251	2.53981	2.35753
Dnajc5	4.51493	4.61277	4.25093	4.3724	4.08744	4.42051	4.14669	4.11469	4.17759	4.07288
Tpd52l2	6.11597	5.93328	6.1292	5.82268	6.37051	5.84303	6.20753	6.36442	6.46178	6.44265
Fmr1	2.62441	2.44366	2.62276	2.52067	3.85409	4.08656	3.83418	3.91348	3.64323	3.81773
Il4	-0.0470394	-0.434245	0.0957679	-1.36006	0.168899	-0.268032	0.0441844	3.18187	3.31618	2.99614
Pxmp4	5.20622	5.198	5.42278	5.20628	5.64656	5.54146	5.41254	2.12102	2.02702	3.15826
Dlg3	2.48423	2.28764	2.31116	2.3646	1.49384	1.60602	1.63711	1.60682	1.54684	1.7295
Gnb1l	2.89204	1.99655	2.55765	3.29443	4.30593	3.82195	4.49273	4.66762	4.79969	4.77502
Mmp11	0.944453	1.15043	0.845165	0.953489	-0.212156	1.37185	1.35332	7.28182	7.54034	7.68902
Smarcb1	4.43785	4.28998	4.4707	4.37987	5.49569	5.17271	5.31506	6.58211	6.91394	6.93422
Vpreb3	1.59393	2.26867	2.87328	0.757819	-0.136305	-0.92553	-0.71199	1.83131	1.93969	2.0283
Hip1r	6.993	6.58956	7.15316	6.86345	7.92301	8.02278	7.68139	7.91636	7.55583	7.71816
Nsun5	2.72939	2.22881	2.33049	2.74623	3.54702	3.59102	3.84518	3.42098	3.54592	3.26309
Top1mt	3.9296	3.57716	3.86721	3.63425	3.93492	4.26275	4.07501	2.63335	2.62036	3.00841
Hoxa4	-1.26861	-2.26962	-3.75072	-1.01825	-3.75072	-3.75072	-1.04661	-3.32553	-1.36096	-2.55426
Gm38393	-0.847831	-0.303815	0.44335	0.325784	2.82653	1.91259	2.67366	2.457	2.17163	2.035
Mmp14	4.07208	3.99466	3.70759	3.876	4.55138	4.93317	4.44428	3.117	3.42961	4.38845
Slc7a7	3.20389	3.03666	2.89437	3.04472	5.0689	5.27974	4.98629	5.52961	5.31092	5.14729
Oxa1l	6.58668	6.42551	6.53993	6.65695	6.86601	6.82956	6.93002	6.26953	6.42313	6.28657
Heatr6	1.58708	1.51367	1.39497	1.60313	2.06178	2.49497	2.10669	2.56394	2.40397	2.01275
Ilf2	3.84751	3.0758	3.34533	3.05383	5.44373	5.41402	5.5314	5.32065	5.39658	5.36409
Chtop	5.60793	5.40374	5.51626	5.60586	5.55754	5.54409	5.59997	6.00067	6.0484	6.06304
Snapin	4.16061	3.99435	3.9311	4.08401	4.03937	3.9599	3.98962	3.74426	3.76114	3.6952
S100a4	-1.25301	-2.07228	-0.226435	-0.545229	-2.07228	-2.07228	-1.13161	1.37922	0.835063	0.33531
S100a6	1.549	0.590711	0.783098	0.198358	2.01724	0.224121	2.47873	7.4196	7.24648	7.40149
Icam2	1.04939	1.41003	0.757122	1.33688	0.972626	0.275303	1.63562	0.994156	1.50299	1.65758
Mapk7	-0.540452	-0.454294	-1.30164	-0.0796769	1.00666	0.625978	0.141232	3.0095	2.76127	2.73716
Epn2	1.57729	1.63035	1.65864	1.82234	1.77981	1.96457	1.99159	2.89175	2.85663	2.67867
B9d1	1.36891	0.874072	1.40711	0.833151	2.7685	2.08335	2.11858	4.21918	4.37545	3.99972
Sec24b	2.7281	2.55513	2.50465	2.4985	3.48553	3.88387	3.57955	3.8196	3.78911	3.55655
N4bp3	1.56405	1.27812	1.56022	1.11664	2.01161	1.48966	1.89016	3.10828	2.70345	2.91991
Rmnd5b	5.41187	4.95169	5.13214	5.34395	5.42742	5.50358	5.29864	5.61838	5.42176	5.2328
Nhp2	5.84657	5.2817	5.83841	5.54652	7.75082	7.54146	7.87168	7.70284	8.05043	8.05511
Vps9d1	3.43108	3.29769	3.10147	3.34601	2.1348	1.81671	2.06159	1.97567	2.1713	2.04004
Zfp276	2.44174	2.56509	2.31032	2.02857	1.92728	1.33307	1.3081	1.89449	1.60353	1.3343
C1ql4	-2.29921	-1.18389	-0.129555	-0.257926	-0.162358	0.258994	0.639321	-3.21261	-2.99125	-3.12119
Mfsd10	5.29316	3.65362	4.7012	3.99065	7.64814	7.08401	7.34119	7.27509	7.40543	6.96776
Luzp1	1.56799	1.34991	1.41876	1.24437	2.68829	3.08729	2.64429	2.42072	2.63397	2.58777
Slc13a2	-1.51719	-0.0400027	-0.457062	-0.523144	-4.34829	-4.34829	-4.34829	-4.34829	-3.46222	-4.34829
Kctd10	1.11634	0.625102	0.510341	0.983516	2.1917	2.19255	2.34785	2.86482	2.85054	2.9034
Poldip2	6.1564	6.08682	6.14082	6.04018	6.35427	6.09338	6.28349	5.73582	5.811	5.75821
Sebox	0.0922658	-0.276711	-1.04396	-0.0767015	1.01369	0.152939	0.238578	-3.03139	-3.45658	-2.93997
Ift20	5.45359	5.70761	5.72226	5.71282	4.49185	4.55763	4.51183	4.53319	4.41194	4.43584
Col6a1	1.34829	1.13893	1.10577	0.844317	1.42586	0.141956	1.94091	2.18363	3.36925	2.96376
Pcbp3	-0.740562	-0.771552	-3.18833	-1.1639	-1.38221	-2.60562	-2.36558	2.10197	2.34046	1.66647
Lgals9	8.44848	8.31776	8.1675	8.39377	7.71223	7.8717	7.82469	3.56072	4.16687	4.81876
Araf	5.79715	5.42817	5.52637	5.54068	5.63269	5.5353	5.48885	4.75974	4.63947	4.66882
Cfp	3.91877	3.15227	3.01531	3.67907	4.63136	4.6395	4.62618	2.09256	2.3809	3.26444
Timp1	-1.99518	-1.89164	-0.968605	-0.879767	0.66099	-0.359649	0.718279	4.25518	4.21637	4.25682
Uxt	5.0587	4.57136	5.26355	4.9122	4.09799	3.69425	3.77247	4.12688	4.24964	4.29583
Cnnm3	2.20921	1.58931	1.91718	1.97774	2.75395	2.72072	2.53179	2.98446	2.94882	2.71258
Lman2l	2.63829	2.35678	2.35	2.35471	1.9894	1.96364	1.83361	2.23907	2.07292	2.03932
Mcm3ap	2.33547	1.98061	2.17382	2.08704	2.45143	2.89107	2.5157	2.49216	2.49806	2.3694
Pcnt	5.52509	5.22936	5.24308	5.05973	6.52236	6.60962	6.34988	6.24545	6.38999	5.93205
Ftcd	8.43884	8.42063	8.43854	8.38145	6.84561	6.64957	6.52416	2.00313	2.56016	3.75356
Mxd1	1.19878	0.985873	0.702817	1.05597	0.894303	1.5092	0.928824	0.693494	0.726007	0.716046
Gmcl1	2.99286	2.93167	2.98616	2.89646	3.20809	3.25453	2.98593	2.79398	2.88238	3.16935
Snrnp27	5.94594	5.65837	5.90172	5.96859	5.50093	5.43041	5.74768	5.938	5.86701	6.28604
Oas1c	-2.25324	-1.09418	-1.28872	-1.35054	-2.5513	-4.27404	-4.27404	-3.84885	-2.049	-1.37509
Ocrl	0.572844	-0.134376	-0.28296	0.170661	0.802698	1.59142	1.2479	1.6021	1.56585	1.5242
Calm1	6.18206	6.12909	6.11981	6.05012	6.04196	6.01548	6.0161	6.34468	6.23064	6.14554
Agpat3	6.76565	6.56622	6.6061	6.71666	5.12148	5.30209	5.10034	4.25866	4.40185	4.22619
Sema6b	1.12985	1.22129	1.273	1.25574	-0.118216	-0.0238745	0.656464	1.58376	1.52219	1.06525
Uhrf1	4.27733	2.21269	3.19054	3.00314	7.83585	8.16787	7.98745	7.8845	7.93109	7.4478
Dpp9	4.18377	3.98634	4.18964	4.07425	4.20261	4.39808	3.97579	4.1024	4.11102	3.63366
Ramp2	2.96083	2.90391	2.7828	2.6216	2.63365	2.83382	3.42346	4.77185	4.67924	4.66306
Lsr	5.72539	5.56479	5.79295	5.49476	4.65133	4.83059	4.59303	1.29167	1.86623	2.18988
Gramd1a	2.3987	2.67899	2.61989	2.09774	1.36366	1.21035	1.84245	4.60679	4.26024	4.09133
Hpn	9.91714	9.81609	9.94982	9.9476	7.77921	7.88852	7.78334	4.37372	4.69848	5.7204
Ckb	3.72704	1.88112	2.81517	2.65253	6.40171	5.94732	6.53882	5.87122	6.08049	5.7168
Sp1	6.23779	6.26403	6.28146	6.47123	6.64535	7.04382	6.6562	7.40927	7.33951	7.20991
Itgb7	0.925984	-0.330365	-0.178011	0.367441	1.61825	1.76863	1.92513	-0.962725	-0.753525	-0.420252
Myg1	4.92696	4.5019	4.60698	4.71592	5.66393	5.18627	5.51843	4.85994	5.22682	5.25618
Rarg	1.12837	0.759161	0.827164	0.596183	0.702124	0.598372	0.811065	4.1289	4.29832	4.09734
Pfdn5	8.28162	8.19888	8.1624	8.20193	7.2996	6.87199	7.04076	7.19448	7.38402	7.78487
Efnb2	-1.12301	-0.966901	-0.682689	-1.83427	0.201791	-0.425601	0.29703	1.09304	0.841433	0.9478
Rrp15	2.56643	1.87768	2.60875	2.16056	3.61057	3.80326	3.87467	3.82265	3.96918	3.96244
Rnd2	3.74399	4.25617	4.17083	4.04189	1.08231	1.29024	1.66447	1.62473	1.65943	1.84653
Srr	6.01332	6.10588	6.07296	5.9899	3.33607	3.13912	3.29876	2.43915	2.49692	1.99325
Sync	-4.10805	-4.10805	-2.65927	-2.58099	-3.56195	-2.87863	-3.56237	-0.84972	-1.43641	-0.181155
Fndc5	1.64285	1.74182	1.31572	1.6359	-4.5443	-4.5443	-4.5443	-0.882838	-0.0715942	-1.2795
Acp5	7.27091	7.16665	7.25012	7.23443	5.24078	5.08599	5.48931	4.58717	4.59157	4.53493
Fbxo9	7.38499	7.42984	7.40916	7.37634	5.8822	6.08736	6.29382	5.27765	5.23546	5.43822
Vps50	1.53566	2.09078	1.75866	1.5575	2.44731	2.47304	2.35168	2.31034	2.19063	2.32916
Hars	4.64018	4.25688	4.49722	4.24473	5.71319	5.94062	5.64869	4.91397	5.11615	5.04364
Zmat2	4.67827	4.47178	4.82386	4.81728	4.55566	4.74118	4.59236	4.35493	4.58273	4.83492
Ube2c	3.88957	1.14189	2.62278	2.17031	7.49753	7.16706	7.57075	6.7333	6.83886	6.76618
Smg5	6.82583	6.76962	6.67882	6.72332	7.41621	7.63534	7.67266	7.72741	7.67401	7.58652
Cct3	6.53589	6.07233	6.30394	6.15357	8.10415	8.00092	8.11307	7.70274	7.88736	7.90777
Glmp	4.73879	4.42963	4.41394	4.58233	3.72115	3.48054	3.311	3.25434	3.35731	3.43084
Mef2d	3.40568	3.05416	3.17763	2.83308	4.91863	5.35753	5.07259	4.79751	4.42205	4.23967
Tmem79	0.268081	0.376007	0.636223	0.38517	0.469542	-0.0550283	0.574862	-0.0190965	0.201916	-0.850997
Snd1	6.5974	6.34542	6.42886	6.41475	7.61086	7.76932	7.4844	6.43482	6.57679	6.56513
Col18a1	8.29317	8.34414	8.25991	8.29987	6.77594	7.15322	6.5942	3.01315	3.51647	4.56554
Slc19a1	5.08774	4.14337	4.30443	4.31148	7.43809	7.51603	7.74379	7.34921	7.49165	7.10101
Kpnb1	4.71704	4.31131	4.28146	4.42349	6.24299	6.57302	6.21826	6.25981	6.376	6.21993
Npepps	3.70535	3.67515	3.4872	3.67021	4.46983	4.59812	4.54186	4.71866	4.39181	4.56279
Mrpl10	5.37015	5.20062	5.36049	5.25924	5.16822	5.03257	5.20731	5.07441	4.94774	5.15478
Cyp51	6.49789	6.10859	6.24845	6.5658	3.10831	4.1905	3.63186	3.14864	3.13502	3.1688
Tcf25	8.09071	7.96139	7.96251	7.85478	7.87016	8.03699	7.82806	7.27322	7.33575	7.21597
Tubb6	3.76752	2.9626	3.1006	3.11975	6.36893	6.32034	6.56466	6.43284	6.29239	5.87286
Def8	3.60025	3.28119	3.32467	3.55962	2.7424	2.94462	2.90208	2.95621	2.94265	2.88387
Meox1	-1.75171	-3.31101	-3.33473	-3.27703	-1.25162	-1.12612	-0.820502	-1.1395	-0.547439	0.416545
Sost	-4.1249	-4.1249	-4.1249	-4.1249	-4.1249	-4.1249	-4.1249	-0.97382	-0.503327	-0.736311
Col1a1	1.61979	0.781865	0.819109	0.710127	3.35835	1.66071	3.50553	3.45741	5.3476	4.55736
Itga3	1.52298	1.37816	1.44423	1.42406	-0.950231	-0.866474	-0.119889	3.83224	3.68655	3.31125
Sgca	-3.59206	-3.59206	-3.59206	-3.59206	-3.59206	-3.59206	-3.59206	-0.556835	-0.920424	0.452436
Dlx3	-4.46046	-4.46046	-4.46046	-4.46046	-4.46046	-4.46046	-4.46046	-0.964443	-2.5242	-0.574996
Foxm1	3.03944	1.51542	1.71403	0.906907	6.12346	6.63821	6.47499	6.35007	6.41243	5.95653
Itfg2	4.88486	5.04394	4.92352	4.79248	5.68061	5.53976	5.62855	5.96143	5.87744	5.8385
Nrip2	0.27541	-1.80238	-0.728389	-2.47169	3.30835	2.47464	3.18464	1.42132	1.51439	1.26659
Tulp3	0.00151616	-0.980822	-0.17622	-0.456745	2.43203	2.52248	2.39578	4.00955	3.88456	3.47409
Gtf2h4	3.68761	3.4453	3.55577	3.24029	4.29729	4.00995	4.00318	4.225	4.20528	4.17365
Tubb5	5.67244	4.70894	5.01296	4.93466	8.35352	8.40887	8.34074	8.73746	8.91463	8.55363
Ell2	6.59808	6.87526	6.83175	6.74177	4.11738	4.82254	3.86682	5.50834	5.30019	5.30188
Jup	5.19481	5.05185	5.00704	4.97418	5.08288	5.23269	5.17929	4.85466	4.86262	4.71302
Fkbp10	-0.011905	-1.00754	-0.474706	-1.0678	-0.700994	-0.786125	0.217076	3.20948	3.27187	3.20498
Nom1	5.51553	5.44536	5.55146	5.21551	6.34674	6.8676	6.63307	6.10883	6.21534	6.25674
Ergic1	4.76159	4.61312	4.74087	4.67221	5.18568	5.67447	5.50709	4.88555	4.93158	4.8203
Acap1	-0.255049	0.233288	-0.165839	0.82057	-1.33524	-1.684	-1.15775	-2.235	-3.77961	-2.69395
Tcea3	6.16903	5.93219	5.72069	6.03478	6.38447	6.47202	6.37336	1.80787	2.48732	3.49865
Ifrd1	2.46705	2.06356	2.73215	2.56233	2.24639	1.90432	2.17989	3.32302	3.47314	3.43058
Stk38l	2.87531	2.78854	2.81412	3.00705	1.02913	1.3101	1.02786	2.38135	2.79533	2.72234
Brpf1	2.18671	1.99933	2.18199	1.88091	2.55354	2.44339	2.71653	2.83998	2.88465	2.26954
Akr1b3	5.57693	5.06309	5.29353	5.39855	6.21894	6.18199	6.24701	6.77283	6.64506	6.48306
Gstt1	9.1077	9.07849	9.09762	9.05178	6.92153	6.85028	6.33813	2.83189	3.41122	3.94079
Gstt3	5.03811	4.97688	5.19443	4.82148	2.22377	2.92087	2.7113	-0.366953	0.0598861	1.17622
Ddt	7.59009	7.40387	7.50006	7.43954	5.77707	5.53832	5.69865	3.88911	3.77582	4.64437
Tat	9.63904	9.72472	9.67982	9.61009	-0.681774	-0.770454	0.706109	1.98047	2.16673	2.31837
Marveld3	-0.142641	-0.817107	-0.219141	-0.757027	-1.26267	-0.109175	-0.785389	-0.647621	-0.637562	-0.864909
Ddx18	3.59461	2.56675	3.25278	3.22946	4.99022	5.2351	5.22111	5.22581	5.29309	5.22155
Ubl3	5.43062	5.48777	5.313	5.26459	4.91036	4.86633	4.89378	4.30601	4.10175	4.26324
Gramd3	4.94494	4.7441	4.56282	4.71983	3.83263	4.08383	3.86068	2.59176	2.80694	2.6796
Eef1e1	2.52496	2.27042	2.35077	2.38963	4.47245	4.24058	4.72951	4.57178	4.45065	4.32325
Akt1	5.12419	4.90566	4.96641	5.0066	4.99755	5.14018	5.39006	6.76632	6.72558	6.48582
Cldn15	-1.17448	-2.12298	-4.00558	-1.08207	-1.6435	-2.30906	-0.655905	-1.23439	-0.636886	-0.616988
Il16	-0.593071	-0.44016	-0.554869	0.0736925	-0.00606656	-0.505884	0.0652215	-0.772251	-0.911776	-0.781284
Tcirg1	4.56659	4.40524	4.273	4.31673	4.54863	4.312	4.22761	3.07578	3.1115	3.15374
Naglu	4.93549	4.76924	4.79963	4.84011	3.27616	3.15374	2.90883	3.92929	3.72695	3.75387
Coasy	6.97081	6.99454	6.95896	7.06157	5.33164	5.20351	5.08944	4.21742	4.38736	4.48553
Smo	2.07851	1.99611	1.94584	2.25658	2.08455	2.06656	1.83794	5.10523	5.17305	4.63249
Tspan33	3.00901	2.51056	3.15277	3.17892	1.92711	1.34197	1.20039	0.872027	0.666482	0.866934
Crnkl1	2.80327	2.56413	2.47551	2.3793	2.62894	2.37592	2.51191	2.62193	2.3895	2.71464
Rin2	3.39864	3.54954	3.36805	3.51444	2.25545	2.42901	2.42171	6.034	5.44306	5.77339
Chordc1	2.737	2.81902	2.99348	2.77279	3.331	3.25642	3.13805	3.43809	2.84394	3.20135
Rtcb	5.70962	5.24076	5.51364	5.67329	6.25508	6.2301	6.22532	6.20037	6.30217	6.4125
Pwp1	2.90169	2.42396	2.96548	2.5054	4.42096	4.66727	4.7441	4.497	4.47584	4.49358
Fbxo7	2.24082	2.47358	2.26093	2.28745	1.32166	1.11083	0.61106	1.03444	0.754594	0.999868
Capns1	7.18141	7.0589	6.93844	7.05173	6.28205	6.0208	6.0424	7.01252	6.83873	6.87817
Lrp3	3.9629	3.75036	3.5738	3.68316	2.17696	2.51062	1.96868	2.55852	2.6048	2.60063
Folr1	-1.19451	-3.46432	-0.834552	-1.93727	3.15841	2.67476	3.6199	-2.02404	-1.32927	-1.62294
Clpb	4.1907	3.99422	4.06497	4.10401	3.97477	3.84218	3.7991	3.24779	3.62781	3.43629
2024-09-07	4.01168	4.22362	4.0761	3.96526	4.75716	4.99255	4.95392	5.37389	5.05801	5.35083
Zdhhc4	4.96377	5.15139	5.18474	4.91164	4.49594	4.36947	4.52714	4.82671	4.82411	4.79694
Rac1	6.07498	5.99523	5.97319	5.91049	6.11139	6.15263	6.08244	6.53495	6.54623	6.32566
Nup214	1.51358	0.935857	1.44966	1.4862	2.90689	3.34248	2.97377	2.83465	3.07147	2.51671
Aif1l	-3.89895	-4.71822	-4.71822	-4.71822	-1.24278	-0.225379	-0.190521	3.33117	2.61788	2.81543
Ltbp1	-1.3802	-1.32416	-0.849223	-0.813605	-3.45388	-4.11944	-3.9059	0.380169	0.467538	0.592824
Ugp2	9.63689	10.1073	9.55931	9.69082	6.25652	6.34628	6.02559	6.18723	6.24544	6.0973
Trmt1	6.68086	6.49406	6.27994	6.3631	7.652	7.41457	7.67068	7.32275	7.36664	7.18012
Nacc1	3.44231	3.16314	3.34341	3.32253	4.65347	4.95182	4.62652	4.90669	4.89305	4.77273
Nfix	6.71938	6.60719	6.48961	6.56379	2.53	2.30816	2.69234	6.29452	6.6371	6.35044
Slc1a5	3.75044	1.98078	2.5854	2.81127	6.64185	6.87215	6.89008	6.67064	6.829	6.35252
Uba1	8.84779	8.63711	8.66706	8.75023	9.18164	9.34446	9.07968	8.88028	8.97644	8.8499
Vwf	4.54513	4.13618	4.02786	3.43147	0.698904	0.885491	1.27807	1.64234	2.86271	1.60222
Siae	3.62955	3.39067	3.25507	3.47909	1.19018	1.73492	1.01911	0.699363	0.850977	0.286341
Esam	2.4467	2.24107	2.08304	2.39546	1.75052	0.914533	2.1606	0.685831	0.166804	1.35129
Spa17	1.15523	0.630829	0.806685	0.909378	2.15181	0.948187	0.537949	1.27123	1.23878	2.18326
Fam50a	4.42567	4.34042	4.21715	4.41111	4.11944	3.88979	4.00244	3.95079	3.83498	4.1761
Emd	3.65742	3.51687	3.60239	3.4186	3.85017	3.95252	3.95428	4.91296	4.92616	4.44707
Taco1	3.96345	3.69726	3.56804	3.83449	2.95022	2.97758	3.03459	2.73538	2.63456	2.98215
Gria3	-2.78722	-2.1385	-3.04174	-2.72189	-3.94821	-4.92006	-4.20392	-2.48075	-2.29797	-2.7324
Npas1	-4.04818	-4.04818	-3.1491	-4.04818	-1.24462	-0.386637	-1.24573	-0.897097	-0.760702	-1.64059
Sipa1l2	0.895264	0.82667	0.471369	0.419699	1.89055	2.48206	2.22133	0.14091	0.925043	0.994346
Ap4e1	0.69691	0.452141	0.16297	0.879095	1.71046	1.79457	1.75592	2.41274	2.17996	2.15173
Blvra	4.47175	4.00945	4.31317	4.04684	4.74822	4.54516	4.70859	3.99883	3.90907	4.29413
Pdzd4	-3.34755	-3.1846	-2.24873	-1.82401	-2.58145	-2.73546	-3.15714	0.879214	1.54706	1.43364
Srpk3	-1.79448	-2.5832	-1.43452	-3.10751	-0.0893955	-0.883462	-1.98774	0.319719	0.00882754	-0.736268
Idh3g	7.97439	7.78295	7.88888	7.77799	9.10435	8.69925	8.85599	8.32268	8.4744	8.36059
Pnck	-1.67268	-1.23957	-1.53659	-1.44133	1.58191	1.28289	1.3786	1.67962	1.38524	0.593052
Ssr4	8.53132	8.40334	8.72128	8.50258	8.46961	7.89644	8.33721	7.69924	7.59876	7.52096
Bcap31	7.45972	7.33867	7.38837	7.24637	6.33506	6.10814	6.20954	6.0456	5.85018	6.03562
Fam98a	5.90942	5.46518	5.44262	5.70074	6.39694	6.69231	6.61213	6.29636	6.36629	6.40247
Ltbp2	2.12238	-0.011319	0.610797	0.71583	1.0068	-0.0104693	0.277002	2.68912	3.86173	3.32251
Kmt2a	0.639022	0.835767	0.68284	0.580719	1.42591	1.56522	1.42461	2.42214	2.43399	2.03559
Ift46	5.45315	5.35495	5.56355	5.45112	5.00129	5.00406	5.15196	4.87156	4.97883	5.15192
Tmem25	4.30718	4.38781	4.14595	4.03468	3.7823	3.50948	3.65678	0.592045	-0.158024	0.591083
Cd3g	0.235979	-0.0811671	-0.953982	0.393853	-2.16958	-1.06205	-1.38904	-0.756703	-2.2248	-0.825382
Trappc6a	5.38893	5.45454	5.39332	5.26121	5.9215	5.4231	5.93605	6.43825	6.4082	6.67135
Supt6	3.46671	2.96965	3.29355	3.25291	4.25539	4.70504	4.27237	3.75882	3.8806	3.64727
Spag5	0.0124675	-2.58281	-0.651826	-1.65685	3.28668	3.32374	3.38738	3.09608	3.30123	2.99635
Unc119	2.92868	2.98203	2.46978	2.75508	3.05536	2.7204	3.53619	3.06617	3.44675	2.93283
Rab34	5.65219	5.14521	5.13554	5.06371	7.4557	7.27583	7.27165	6.63561	7.2529	7.19306
Sdf2	5.27498	5.21217	5.42566	5.3987	4.60967	4.54126	4.65582	4.05675	4.21527	4.35052
Ccne1	1.89752	0.937767	0.88868	0.695274	4.59673	5.17285	4.88178	4.59623	4.99001	4.65369
Hsf2bp	1.12263	0.487888	1.79978	1.21504	4.0806	3.96968	4.01801	2.67554	2.58864	2.67053
Bbc3	6.09148	5.54263	5.07979	5.70507	7.03972	7.07527	6.9495	7.00693	7.12095	6.76612
Psmc3	6.79831	6.57963	6.70118	6.79383	6.7679	6.54105	6.63513	6.1954	6.42587	6.45881
Acp2	3.68683	3.55005	3.59449	3.74453	2.29435	2.46474	2.20433	2.28456	2.22573	2.22978
Rapsn	-2.94226	-2.83873	-3.76154	-2.23448	-0.77934	-3.22724	-1.53574	2.09386	2.36153	1.93361
Slc39a13	3.6443	3.49396	3.76319	3.56438	3.85634	3.80616	3.38746	3.64862	3.60901	3.53417
Celf2	1.09769	1.32417	0.9356	0.809952	-0.691282	-0.473317	-0.646863	4.37988	4.02204	4.0091
Nr1h3	6.31668	6.29099	6.25329	6.39845	3.86049	3.84486	4.1738	3.48123	2.59789	3.40563
Ddb2	0.392633	0.567038	0.732931	-0.315929	0.716102	-0.212324	0.603252	0.711943	0.14399	-0.115924
Spi1	2.44462	2.15023	1.77896	2.44013	1.81305	1.78687	2.01649	0.966337	2.00302	1.6515
Sf3a1	2.90588	2.40773	2.85329	2.75499	4.55062	4.75807	4.61658	4.52347	4.68658	4.35187
Stat6	4.08835	4.03435	3.97881	4.10025	2.84896	2.9172	2.72401	3.50497	3.53439	3.32574
Napsa	-0.60771	-1.837	-0.901136	-0.339736	-0.129486	-1.26481	-1.64306	-1.8158	-2.62818	-0.520932
Vrk3	4.3329	4.41914	4.40448	4.40385	4.08237	3.86691	3.92702	3.62109	3.51749	3.64868
Smg9	3.22967	3.07508	2.94138	2.91791	3.39605	3.38814	3.2513	3.42892	3.50922	3.29749
Paxip1	2.24025	2.13431	1.98525	2.17486	3.19196	3.59871	3.18477	2.80159	3.02414	2.54874
Rmnd5a	5.31789	5.45033	5.13086	5.29625	3.96189	4.20372	3.9081	4.16135	4.25189	4.0768
Mov10	4.15595	3.65582	3.90232	3.89847	4.82598	5.29048	4.80452	2.45032	2.79748	3.0508
Ppm1j	-1.84051	-1.9787	-2.96223	-1.34911	-1.78377	-1.6641	-0.06722	-1.09012	-1.18967	-0.962364
Rhoc	3.48291	3.65459	3.27961	3.25355	2.63774	2.55697	3.40941	3.2733	3.6486	4.20547
Tead3	2.34423	2.46159	2.58235	2.42598	2.53376	2.84871	2.78607	0.85265	0.911412	1.26424
Ppard	1.97506	1.88517	1.88468	2.04141	2.3145	2.42359	2.18731	3.05263	2.78472	2.69896
Def6	-2.92661	-3.34239	-1.44672	-1.02201	-1.283	-1.31593	-2.03941	-1.00687	-0.266669	-1.20862
Peg3	1.20445	0.621779	0.832384	0.894689	2.56186	4.14968	3.12072	3.61794	3.43441	3.85853
Zim1	-6.02161	-6.02161	-6.02161	-6.02161	-4.51546	-5.09829	-6.02161	0.52064	0.377558	0.506408
Metrn	2.11697	2.20189	2.62602	2.72836	2.89575	2.39677	2.91753	4.1051	4.55272	4.22047
Lmf1	4.80212	4.57254	4.65074	4.73127	3.47522	3.20849	3.16797	2.43886	2.72151	2.84177
Narfl	3.6663	3.57536	3.8396	3.82543	3.377	3.49372	3.36679	2.81147	2.7754	2.93164
Angptl4	5.86883	5.82441	6.40237	5.87893	3.9281	3.61051	4.17698	2.56982	2.95371	3.15609
Dbf4	0.894677	-0.243715	0.50008	-0.516549	3.65519	4.08979	4.0293	3.89147	3.9874	3.86332
Daxx	2.68069	2.03286	2.5623	2.63549	3.51588	3.75145	3.6588	3.18491	3.44664	3.28595
Cd320	2.8417	2.2421	2.57212	2.51422	4.1467	3.79857	4.09227	4.79018	4.90588	4.7518
Ipo4	5.96214	5.39938	5.73046	5.43369	7.49055	6.28977	7.27587	6.84117	6.92559	6.63389
Tm9sf1	5.0956	4.89294	4.71815	4.80279	4.64569	4.69118	4.55149	4.15208	4.11174	3.7533
Rec8	0.0109496	-1.75112	-1.38656	-2.27035	2.7528	-4.20504	3.24428	-4.20504	-2.93388	-3.00858
Irf9	3.99728	3.55229	3.62961	3.73026	2.87368	2.80846	2.8632	2.20905	2.18176	2.30019
Gmpr2	1.24858	0.235285	0.583298	0.929356	1.84242	1.48675	1.4377	1.48988	1.40394	1.19232
Mdp1	3.55705	3.60738	3.61381	3.57277	2.89856	2.5577	2.90938	2.96291	3.10547	3.32804
Dhrs1	6.77788	6.39542	6.57941	6.65528	4.647	4.64088	4.48165	3.76554	3.95986	3.73357
Tmem161a	3.34316	2.94515	3.30951	3.18932	4.12159	4.17242	4.15284	3.63831	3.52469	3.72065
Armc6	3.90399	3.14289	3.39201	3.63292	5.62475	5.56659	5.6794	5.2316	5.13276	5.34027
Borcs8	4.74731	4.6974	4.97162	5.15534	4.74691	4.45298	4.65231	4.22774	4.00525	4.26451
Slc25a42	4.92883	5.12325	5.24345	4.79283	3.54188	3.35064	3.49117	1.52692	2.06164	1.80696
Snx9	4.41204	4.35617	4.4526	4.38377	3.89131	4.25381	3.90583	3.56292	3.29491	3.54462
Ranbp3	3.31276	3.16735	3.27738	3.21803	4.29085	4.31086	4.31986	4.16731	4.32021	4.15222
Ndufa11	8.02699	7.96574	8.15321	7.98863	7.63337	7.07518	7.2983	6.34853	6.50423	6.94139
Bmp8b	-1.65556	-2.17996	-4.63388	-3.67709	1.09388	4.17313	3.27882	-1.37555	0.370542	-1.4352
Nr2f6	8.47639	8.3017	8.32499	8.34499	8.15072	8.08435	8.09301	7.49294	7.37108	7.26238
Use1	7.00054	6.56385	6.80401	6.7011	6.84272	6.45915	6.50509	6.66987	6.77587	6.96087
Ocel1	7.20394	6.90278	7.13532	6.93126	6.34537	6.11408	6.30142	5.22417	5.02351	5.05737
Dyrk1b	3.36085	3.40026	3.2852	3.28081	2.38082	2.21201	1.84215	3.25614	3.59477	3.20509
Braf	0.59501	0.83962	0.611827	0.892441	0.882595	1.30941	1.03498	1.27969	1.40879	0.995252
Ndufb2	2.05268	2.3842	2.29986	1.99219	1.85484	1.52037	2.00894	1.56624	1.11367	1.68333
Hltf	1.61204	1.60523	1.25107	1.17005	2.61254	2.5514	2.28358	2.72097	2.41714	2.55811
Prpf6	4.75533	4.31297	4.84974	4.73819	4.50157	4.60063	4.38784	4.09676	4.36994	4.48251
Rgs19	2.44344	2.33854	1.47217	2.72553	4.96814	5.00324	4.98164	6.58938	6.29093	6.27494
Abhd3	7.37682	7.36159	7.11839	7.23747	4.87714	5.26924	4.6576	2.23052	3.14375	2.72751
Snrpd1	4.48553	3.83109	4.2203	4.48192	6.13695	5.96284	6.18555	6.18769	6.27705	6.55783
Tchp	1.94068	1.57727	2.21311	2.17296	3.45007	3.20947	2.88145	3.8757	4.12453	3.98014
Tiam1	-1.91783	-1.77224	-2.05255	-1.56801	-1.73552	0.720206	0.0136984	0.0421786	1.02978	0.0434279
Tsc2	6.43874	6.29067	6.18661	6.08394	6.28243	6.51589	6.12585	6.13271	6.40067	5.60666
Rpl3l	-1.05539	-0.675418	-0.907724	-1.28534	-3.5375	-3.5375	-2.99181	-2.09721	-2.26634	-2.34104
Slc9a3r2	3.8461	3.69683	3.59577	3.76752	3.73827	3.53736	3.48118	4.98348	4.65147	4.71511
Puf60	5.91344	5.72069	5.72159	5.81759	6.50578	6.35174	6.40206	6.30523	6.47945	6.54859
Golga2	3.46602	3.61041	3.35324	3.5739	3.01761	3.29824	3.12352	3.10568	3.21134	3.11367
Uck1	4.52618	4.30693	4.48091	3.94984	3.76472	3.89569	4.0431	4.17756	4.11746	3.82508
Scin	-4.66062	-4.66062	-4.66062	-3.70383	-4.66062	-4.12632	-4.11494	-1.96374	-1.69991	-3.46416
Ikzf4	-0.77269	0.0174708	0.820351	0.215663	-1.86198	-1.11637	-1.62551	-0.96574	-0.475682	-0.517375
Mien1	5.38294	5.28265	5.50905	5.66465	4.17806	3.55343	4.28858	3.09184	3.41823	3.6842
Pon1	9.43092	9.31475	9.42743	9.41855	0.119824	-0.644819	1.33621	2.4085	2.8486	2.82536
Axl	2.68189	2.08102	1.99636	2.71353	3.37691	3.75152	3.63622	5.69663	5.39037	5.24737
Tgfb1	2.2629	2.27322	2.36174	2.45547	2.52131	2.5988	2.77867	4.75491	4.67228	4.53122
Ccdc97	4.85161	4.79051	4.7208	4.58291	4.50381	4.53914	4.23719	5.3416	5.24914	4.99915
Zfp40	-2.28364	-1.17619	-1.72055	-0.15537	-1.58082	-2.65994	-2.51619	-0.638981	-0.587956	-0.300857
Akap8l	4.03338	4.13263	4.09884	3.78704	4.33796	4.16285	4.26169	3.80568	3.46521	3.92542
Shh	-0.780477	-0.345968	-0.463781	-0.0277954	-4.58751	-4.58751	-4.58751	-4.58751	-4.58751	-4.58751
Pdcd2l	4.00903	3.62975	3.73321	3.3568	4.70561	4.14364	4.70198	4.26611	4.16629	4.22613
Gtf2f1	4.55657	4.12855	4.34691	4.27859	5.50714	5.41717	5.22563	4.77459	5.11673	5.17947
Clpp	6.57096	6.29793	6.57827	6.49384	6.79268	6.52307	6.65136	5.93417	6.26525	6.37068
Alkbh7	4.78612	4.82098	4.63173	4.54377	4.28413	4.09055	4.10823	3.81327	3.70414	4.12193
Dennd1c	1.93194	2.52333	1.60373	2.34297	1.15089	1.1584	0.807764	-1.34088	0.179546	-0.0592141
Med6	3.74931	3.73703	3.67591	3.62261	4.0644	4.22936	4.19447	4.09509	4.08148	4.38624
Lcp2	0.0373893	-0.772041	-1.23118	-0.327431	0.680314	0.588484	0.477084	-1.96998	-1.1952	-0.722166
Cse1l	3.72363	3.53952	3.48898	3.54373	5.02991	5.40139	5.33684	4.95054	4.97796	4.92501
Naa20	3.95261	3.25975	3.77035	3.46359	5.36898	4.833	5.02105	5.96771	5.66811	5.7331
Prkra	3.50433	3.22348	3.43258	3.30404	1.84167	2.0071	1.69769	2.73592	2.73304	2.84427
Fkbp7	0.251427	1.07808	0.753464	0.964678	-0.78293	-1.93715	-0.63468	1.95085	2.01093	2.38861
Plekha3	3.2928	3.44478	3.30275	3.20055	2.10572	2.15913	2.17476	3.64107	3.61674	3.43454
Ykt6	5.2064	5.15439	5.15364	5.09252	4.26427	4.44157	4.32443	4.99532	4.7946	4.90039
Baz1b	3.79345	3.55861	3.71456	3.66507	3.83484	4.24566	3.99474	4.45531	4.61121	4.34824
Pex6	6.15816	5.9936	5.99889	5.94487	4.87146	4.78684	4.71528	4.44805	4.45918	4.65971
Mrpl2	6.78893	6.61716	6.67851	6.52833	6.60831	6.09986	6.50335	6.09377	6.27055	6.25316
Mea1	5.95002	5.74602	6.01609	5.84967	5.0739	4.63454	4.85726	4.61085	4.65169	4.79165
Gnmt	10.9194	11.1109	11.0602	10.8762	6.51742	6.86009	6.86691	3.87796	4.03138	5.14517
Grin2d	-2.85215	-3.06537	-4.07051	-4.56249	-2.45543	-4.03749	-2.92072	-1.89744	-1.44616	-1.96289
Kdelr1	7.42681	7.21974	7.34325	7.27078	6.91457	6.93518	6.77875	6.42134	6.53181	6.53326
Tmem143	3.92695	3.70949	3.9227	3.56026	4.3251	4.1664	4.19235	2.88529	2.91231	3.05635
Ggct	0.621769	0.304893	0.403845	0.89444	0.533159	0.614584	0.687756	0.765983	0.858921	0.913822
Jag2	-1.5465	-2.56818	-2.44493	-2.33807	1.88102	1.17517	2.27882	2.58896	3.12168	2.4945
Btbd6	3.01606	3.34061	3.23107	3.24225	2.36531	1.96379	2.18508	2.7514	2.76904	2.42318
Nudt14	5.29499	5.32888	5.37373	5.11992	4.46334	2.91406	3.56135	3.71155	3.86983	4.03096
Epdr1	-0.910681	-0.0529131	-2.24927	-1.29248	-2.24927	-1.71497	-2.24927	5.55229	5.74117	5.28438
Flii	4.34646	4.12566	4.06423	4.26197	3.28473	3.39784	3.16333	3.57838	3.94246	3.63805
Top3a	1.71124	1.23682	1.33509	1.35807	1.77619	2.29644	2.01196	1.84407	2.03366	1.84905
Atg4d	5.77116	5.77871	5.74195	5.57774	5.07563	4.86108	4.94266	4.0516	3.98007	3.89923
Qtrt1	2.9238	1.89423	2.22699	2.02486	5.30851	4.94031	5.09488	4.54309	4.73734	4.71811
Plin4	-1.71938	-1.58266	-0.381062	-2.67962	-3.00348	-2.65386	-2.0704	-1.50643	-1.68326	-1.89644
Hdgfl2	4.43866	3.78945	4.03808	4.25173	4.3666	4.40595	4.2786	4.58514	4.72261	4.65843
Chaf1a	-0.225061	-1.8861	-1.42292	-0.773309	2.53355	2.89789	2.69667	2.36168	2.72554	2.302
Adprh	2.16874	1.78138	2.07657	2.08664	4.05397	4.22122	4.20113	4.74596	4.90886	4.6763
Tmem39a	2.31221	1.65387	2.05426	2.21419	3.07042	3.26264	3.24404	3.25867	3.04065	2.91433
Timmdc1	5.16021	4.88813	5.14155	5.06043	4.49541	3.9124	4.01812	3.66004	3.28671	4.02239
Pla1a	4.42783	4.43712	4.16667	4.47167	-0.362829	0.489986	0.409831	0.348316	0.536695	1.29994
Mcm2	2.43465	1.0786	0.821193	0.915476	5.31633	5.53673	5.41069	5.22989	5.46625	4.69656
Tpra1	3.75972	3.02973	3.40436	3.31952	3.99385	3.51957	3.81385	4.02481	3.94023	3.78584
Nab1	4.45619	4.25669	4.3865	4.43122	3.91184	4.5538	4.17914	3.16971	3.08147	3.20437
Adgre5	2.12261	1.89407	1.17535	1.92253	1.07721	1.55636	1.53024	1.76901	1.98009	2.15104
Il17ra	1.75646	1.56428	1.83559	1.83997	1.39503	1.97268	1.36649	2.05544	1.69077	1.59511
Lamb1	0.332802	0.42056	0.349989	0.510891	0.187864	-0.402039	1.06907	2.49703	1.69257	2.78338
Kcnn1	3.66198	3.58807	3.6404	3.48083	4.40036	4.5302	3.42184	1.73722	1.59171	1.72305
Arrdc2	4.45329	4.3382	4.30661	4.20667	4.39083	4.03052	4.32757	3.79129	3.80619	3.50119
Cd36	3.35441	3.46577	3.2488	2.87016	3.88366	3.8539	3.89747	3.19975	3.7159	3.55949
Map2k7	3.18914	2.86466	3.06705	2.97679	2.88519	2.93896	2.69219	3.05872	3.09013	3.18865
Timm44	5.53272	5.20195	5.38658	5.36722	6.1151	6.0106	6.12705	5.10222	5.36171	5.5141
Ap2a2	4.5716	4.32547	4.57754	4.46691	5.55945	5.87084	5.68481	4.14553	4.26248	4.10257
Pnkp	4.11256	3.78147	3.93937	3.91208	3.29408	3.09358	2.97834	3.51912	3.42468	3.39416
Med25	5.0529	4.67135	4.77914	4.70034	5.84878	5.93999	5.75611	5.53403	5.88292	5.19176
Bcam	2.3343	1.52976	1.97373	2.15466	3.31665	2.65999	3.42478	2.18382	3.1821	2.54137
Clptm1	9.119	8.88547	8.93148	8.9182	8.59027	8.67691	8.54918	8.24535	8.11202	7.87876
Relb	1.81767	1.23361	1.35487	0.886632	3.03248	3.04737	3.07032	3.39109	3.31778	3.58686
Tomm40	6.06626	5.6162	5.5956	5.61717	6.9734	6.80113	6.98609	6.45825	6.78752	6.58276
Apoe	15.2601	15.1108	15.1267	15.2204	12.2464	11.9869	12.1424	11.3316	11.4997	11.8511
Apoc2	0.728758	0.0542915	1.1865	0.886632	1.02613	-0.0499074	1.26859	-1.59786	-1.52667	-2.10148
Hbp1	3.60503	3.23105	3.37442	3.37756	2.10556	2.22754	1.95108	2.95169	3.11926	2.7282
Prkar2b	-2.81344	-2.95163	-3.93515	-3.87745	-2.47215	-2.63703	-2.34955	2.58942	2.71503	2.13166
Cdkn1b	4.63526	4.71201	4.39187	4.33423	5.45976	5.24605	5.24639	5.42507	5.26031	5.12361
Klf4	-1.12806	-3.19581	-1.54204	-4.67691	-1.14298	-2.34516	-1.46359	0.766067	0.49527	0.697274
Ap1m1	4.55818	4.27792	4.40856	4.50295	4.98368	4.94956	4.91277	5.26099	5.23814	5.02235
Rab8a	4.88912	4.75738	4.68797	4.76733	4.77046	4.67528	4.70708	3.79299	3.80945	3.88384
Hmgn2	1.51125	-0.032354	0.113737	0.21877	3.18853	2.89557	3.53315	2.79398	3.23778	2.57665
Fam32a	5.25339	5.00863	5.11758	5.26704	4.56798	4.61195	4.62619	4.92935	5.0353	4.97484
Elf3	1.34408	-1.14275	0.0454909	0.304037	3.45713	3.4271	3.55055	0.858394	1.41611	2.38187
Cyp2c29	10.5272	10.6588	10.5441	10.4491	-1.97514	-2.11998	0.477447	2.07479	2.77889	1.72784
Stard3nl	3.99475	3.84312	4.25707	4.0243	3.94499	3.90763	3.85847	4.89615	4.75179	4.85607
Stk11	6.19276	5.89564	6.0149	5.98746	5.31532	5.18876	5.30553	5.363	5.49159	5.32788
Efna2	-3.35032	-2.6885	-3.27051	-4.1696	-1.36603	-2.2862	-1.36715	0.531993	0.476018	0.148423
Atp5d	8.44462	8.30577	8.42051	8.37982	7.97637	7.65423	7.86899	7.43123	7.60374	7.87292
Ppp5c	6.52809	6.41158	6.43807	6.45217	7.21922	7.13036	7.24652	7.09524	7.30126	6.9846
Cdk12	2.09859	1.68706	1.90568	1.89836	3.00581	3.4174	3.05131	2.90773	3.01348	2.46866
Lipe	5.06913	5.04848	4.70448	4.67873	-0.486597	0.181975	0.434423	1.53533	2.11711	2.26343
Pafah1b2	5.62327	5.29131	5.6346	5.25476	5.66068	5.96161	5.95398	6.99241	7.05259	6.91357
Tbc1d8	4.42058	4.24799	4.81011	4.63281	4.79649	5.2362	4.81631	5.43317	5.52007	4.90341
Cnot11	3.3138	2.8446	3.05817	3.20711	3.85574	3.98337	3.74013	3.79169	3.74972	3.59492
Slc2a3	-3.72461	-2.86684	-3.21735	-4.10641	-3.34046	-3.36668	-2.70216	2.48984	2.70017	2.21031
Foxj2	1.49968	1.43936	1.23466	1.50969	-0.87687	-1.00963	-1.00884	1.76515	2.04256	1.17313
Sri	3.97616	3.98114	4.03442	4.32561	3.25781	2.65024	2.36606	4.50685	4.20668	4.32906
Dgcr2	5.22799	5.15864	5.27984	5.2338	4.7724	5.03188	4.76388	4.85772	5.16733	4.92634
Irf3	5.92166	5.39502	5.89125	5.57629	5.6227	5.29264	5.53004	4.57434	4.49049	4.73205
Bcl2l12	1.82145	1.61593	1.89991	2.01926	2.33872	1.88723	2.05908	2.38862	2.35288	2.5422
Zfp959	2.4577	2.83291	3.26755	2.3184	1.6394	1.21824	1.91904	2.04369	1.47927	2.15771
Mpnd	7.44408	7.35611	7.55969	7.47183	6.59922	6.74962	6.84785	6.25102	6.35455	6.57718
Sh3gl1	3.19238	3.22226	3.08438	2.9267	4.02192	4.06042	3.85503	3.95385	4.00516	3.67224
Ebi3	-2.46543	-1.80361	-2.38562	-2.32792	-0.481143	-0.95296	-1.37464	-2.26447	-2.63816	-0.877116
Yju2	2.48943	1.21828	1.59291	2.244	2.73905	2.86817	2.87113	3.01523	2.97701	2.91805
Ranbp2	4.97333	4.8897	4.92363	4.9665	5.46168	6.02158	5.41736	5.02427	4.92501	5.01048
Grk5	0.308919	0.59656	0.304149	1.03151	-0.808219	-1.13076	-0.684541	0.894044	0.825469	0.541122
Dvl3	3.46994	3.26396	3.25713	3.22285	4.25737	4.67368	4.20458	4.0343	4.14211	3.69161
Abcf3	7.05111	6.80327	6.74236	7.01395	6.89142	6.76652	6.67149	6.26911	6.11645	6.23396
Eif2b5	4.63776	4.34151	4.53506	4.54498	5.32285	5.33279	5.40665	5.14847	5.28697	5.1724
Cyth2	3.73749	3.37481	3.54077	3.44548	3.49299	3.21551	3.23207	4.09355	4.07427	4.13926
Sult2b1	-3.33266	-1.45005	-3.33266	-3.33266	-0.529094	-1.00091	-3.33266	-1.18617	-1.90169	-0.925066
Car11	0.492407	-2.33869	0.291079	-0.811639	-0.261149	-1.10928	-1.79301	3.27557	3.79021	3.1085
Dlgap1	1.70596	0.933198	0.768992	1.47105	-4.19775	-4.19775	-4.19775	-2.16751	-2.37221	-3.00129
Plag1	-3.06345	-5.33326	-3.17637	-3.80621	-2.11879	-2.22557	-2.97223	1.23006	1.13202	0.531374
Hck	1.44322	0.364569	-0.33922	1.42913	1.25883	1.47053	1.35825	-0.281911	0.828332	1.01264
Mrpl4	5.59634	5.34968	5.58615	5.54603	6.40929	5.9749	6.33584	5.43401	5.63774	5.59186
Keap1	4.58566	4.64877	4.42683	4.49535	4.30804	4.45779	4.33031	3.88659	3.83966	3.89941
Ap1m2	-2.72914	-3.52598	-2.60294	-2.92173	-0.240522	1.32702	2.0679	-3.42855	-1.33889	-3.93218
Glg1	3.11157	2.97974	2.98605	3.11806	3.5258	3.94923	3.27466	3.96365	3.84442	3.4457
Atp8b3	-5.2195	-5.2195	-5.2195	-5.2195	-4.2782	-5.2195	-5.2195	-2.18427	-1.81185	-3.37812
Btbd2	4.55141	4.35093	4.44589	4.59744	3.32418	3.23107	2.82674	4.57273	4.72641	4.45896
Csnk1g2	6.59467	6.26392	6.31441	6.47612	5.714	5.71115	5.7619	6.57499	6.6196	6.44729
Abhd17a	6.70549	6.67502	6.6254	6.63023	5.75516	5.9977	6.26729	5.71958	5.83812	5.72831
Mob3a	4.44046	4.19234	4.29431	4.57278	5.84899	6.10514	5.79911	6.96557	6.43145	6.81486
Cacnb3	-1.03981	-1.0708	-1.25179	-2.45197	-1.24553	-1.356	-0.973347	0.066708	0.539435	0.972465
Ccdc65	-2.66547	-2.52297	-4.00406	-3.04728	-1.29886	-1.33076	-0.361045	-2.10026	-2.06781	-1.4839
Fkbp11	5.80187	5.04927	5.44939	4.995	8.53883	8.19706	8.44231	5.11774	4.90422	5.99689
Ddx23	4.73577	4.46983	4.57767	4.70315	5.44226	5.5747	5.47846	5.27461	5.46664	5.263
Pld3	4.48204	3.89534	3.78033	4.03646	4.96507	4.93836	5.04211	4.19518	4.27922	4.18015
Grik5	2.6742	2.60028	2.76731	2.89993	1.78602	0.470497	1.30818	3.72139	4.15507	3.75345
Cd79a	-0.169687	-3.62107	-1.77522	-2.09401	-2.11492	-2.13927	-2.37063	3.57535	3.27243	2.80227
Rabac1	7.79231	7.63286	7.77912	7.83802	7.36141	6.73425	7.16207	7.18358	7.1312	7.2411
Etv3	2.16673	1.8233	1.98465	1.83566	1.82895	1.81621	1.43217	1.9964	2.10355	1.66123
Prkcsh	6.69697	6.31058	6.53558	6.52397	6.45653	6.26639	6.1881	5.68898	5.77471	5.87774
Rab3b	-0.174249	-1.67148	0.241626	-0.640365	-3.15257	-3.15257	-3.15257	2.81771	2.6581	3.58788
Fcgrt	7.91987	7.8019	7.80995	7.93814	6.12931	5.81592	6.02788	4.87834	5.30785	5.46349
Nosip	5.40306	5.08547	5.08957	5.08977	5.52631	5.232	5.42135	5.68013	5.95532	5.73785
Pih1d1	7.47649	7.24161	7.36787	7.45895	6.96145	6.71739	7.05018	7.0064	7.06282	7.0693
Rps11	8.96604	8.62439	8.92503	8.79617	10.1584	9.75712	10.1479	9.87549	10.0814	9.88401
Supt5	4.37526	3.7355	4.00874	4.0931	5.47876	5.72274	5.52727	4.85673	4.93433	4.69153
Paf1	4.60469	4.24933	4.25784	4.23742	5.36514	5.28884	5.25202	4.5106	4.67794	4.86064
Timm50	5.41363	5.17262	5.40126	5.21232	6.64782	6.71052	6.76565	5.94395	6.21578	6.11775
Med29	4.33872	4.35496	4.34481	4.37815	4.19354	3.82161	4.18215	3.77784	4.05617	4.10834
Bicd1	-5.09563	-5.09563	-4.19655	-4.13884	-1.9545	-2.52745	-3.3738	1.28392	1.12363	1.44579
Ncstn	4.34299	4.03437	4.05295	4.1774	4.024	4.17058	3.67394	4.01043	3.93406	3.73453
Pex19	5.68602	5.50807	5.46804	5.56354	3.85859	3.76659	3.88373	4.43902	4.57123	4.34474
Phyhip	-4.58294	-3.10184	-4.58294	-1.49075	-4.03685	-3.65962	-4.58294	0.040559	0.531539	-1.08034
Crhr2	-3.60714	-2.68433	-1.76129	-1.35498	-2.66584	-1.72374	-1.2461	-0.697893	-0.812836	-1.95044
Inmt	10.6479	10.9054	10.8756	10.7158	1.19242	0.875687	2.76169	2.48851	3.29855	2.76242
Impdh1	2.75969	1.03624	1.43092	1.35804	5.74885	5.81692	5.92033	5.00787	5.19877	4.91639
Dusp3	2.65061	2.74089	2.45002	2.71025	2.30153	2.84387	2.55296	2.95955	2.77614	2.6398
Prodh	7.8632	7.59077	7.90124	7.76782	4.4873	4.22531	4.20436	4.34918	4.86491	4.18943
Ess2	1.90623	1.88715	1.55957	1.56717	2.51997	2.2187	2.16336	2.77267	2.79293	2.90925
Slc25a1	10.0447	9.90152	9.8602	10.0199	7.70084	7.93374	7.78618	6.77528	7.02488	6.99149
Dgcr6	6.5731	6.353	6.67438	6.4747	4.81691	4.58029	5.01846	5.53669	5.76242	5.68893
Ddr1	-0.939771	-0.860342	-1.2273	-0.592157	-0.446549	1.43419	0.0597744	3.70864	4.00313	3.80957
Ier3	-0.985851	-0.801748	0.252583	0.36396	-0.452099	-0.800859	0.759623	3.21591	3.62404	3.3887
Fosb	-1.96922	-4.02473	-2.79065	-3.01286	-4.00625	-3.46575	-1.88484	-1.68921	-1.57885	-1.1487
Klc4	5.23515	5.47989	5.286	5.26296	3.5176	3.05528	3.56875	2.98091	2.95979	2.82891
Ercc1	3.31204	3.17304	3.24214	3.06707	4.38318	4.29018	4.91052	5.06199	5.23167	4.94975
Cyp17a1	-0.389192	-1.07596	0.322179	0.14915	0.305703	0.496193	1.38661	-3.51284	-3.57884	-3.93803
As3mt	3.94704	3.02235	3.81216	3.8012	5.48988	5.0518	5.15391	3.02397	3.33975	3.68383
Homer3	-1.22686	-2.26465	-1.83124	-0.455992	-0.764651	-1.01989	-0.487331	1.78158	1.54635	1.70986
Crtc1	1.48166	0.958588	1.18492	1.41565	2.33203	2.56193	1.83779	1.96569	2.12316	1.63979
Rnf215	3.24542	2.94576	2.99775	3.15748	2.22838	2.25245	1.99449	2.54742	2.54432	2.56389
Sec14l2	11.1623	11.2506	11.0767	11.1884	5.79834	5.92842	6.72589	4.34575	5.3218	5.29062
Aven	2.70613	2.63937	2.87069	2.83904	2.78791	2.98082	2.53228	2.27569	2.65451	2.67562
Cp	8.59214	8.32624	8.3435	8.48371	2.94708	3.89163	3.48247	5.82133	5.98959	5.60916
Crot	6.57143	6.52673	6.57663	6.55438	4.02985	4.44946	4.39782	2.82732	3.27041	3.41864
Rps6ka1	3.73364	3.40056	3.09374	3.63962	4.55741	4.82746	4.68244	3.43649	3.73091	3.3787
Snrnp200	4.01473	3.67669	3.68006	3.84201	4.6262	4.98567	4.46275	3.96203	4.20293	3.87235
Ciao1	4.42831	4.17083	4.16112	4.20245	4.29151	4.07033	4.16766	3.35447	3.30774	3.50004
Taf6l	1.02848	1.07478	-0.112132	1.04727	2.49542	1.93939	2.08554	2.41508	2.52567	1.96907
Insig2	6.17801	6.42992	6.50926	6.25094	3.30386	3.26028	3.35103	3.94395	3.95262	3.56708
Kpna6	4.67718	4.40743	4.46446	4.61303	4.85785	5.23852	4.84912	4.7074	4.79685	4.62238
Man1a	7.21768	7.32781	7.18999	7.23254	5.74383	5.98922	5.51265	4.31562	3.68685	4.26289
Itpkc	-0.106748	0.527321	0.340952	-0.401393	0.95059	1.20708	1.56249	1.98602	1.83293	1.68191
Coq8b	3.60092	3.70402	3.46444	3.61218	3.68542	3.73435	3.59207	3.47911	3.91051	3.62958
Brd8	2.22235	1.62722	2.16136	1.89432	3.71142	3.6301	3.5377	3.68403	3.54291	3.48821
Kif20a	0.233041	-1.15349	-1.29884	-1.82059	3.47546	3.90144	3.75421	3.11783	3.20353	2.66056
Farsa	4.47744	4.18966	4.10195	4.06911	5.94749	5.87803	5.83455	5.70503	5.64773	5.62253
Gcdh	8.183	8.21779	8.23085	8.12436	6.34739	6.34707	6.31982	3.47191	3.63322	4.0658
Mast2	2.19976	2.20771	1.97601	1.92111	2.93675	3.37765	2.89917	3.19305	3.25853	2.84507
Dnase2a	6.07486	6.0947	6.12174	6.0261	4.65692	4.24817	4.56855	6.08223	5.42191	5.97992
Rad23a	4.86349	4.4446	4.60324	4.84488	4.25654	4.30134	4.24178	4.71979	4.6913	4.53984
Calr	8.79336	8.70081	8.96019	8.71564	8.37454	8.4487	8.20003	7.83138	7.62807	7.82836
Syce2	1.59623	1.65679	1.71796	1.86358	2.31684	1.95589	2.33415	1.93569	2.28553	2.24109
Nfat5	0.932007	1.00942	1.06783	0.847361	0.253774	0.315757	0.379166	1.90324	1.73915	1.24599
Nob1	3.60153	2.57471	3.7323	3.34374	5.59338	5.50369	5.67322	5.45178	5.61814	5.40766
Nqo1	1.81378	1.77534	1.36862	1.62749	-0.571995	-1.25832	-1.80306	-2.95995	-0.159389	-2.05642
Ppfia3	-3.93009	-5.26868	-3.42283	-5.26868	-0.0279819	-0.490151	-0.991557	-2.17436	-0.833189	-2.2121
Gys1	0.364601	0.314428	0.00975855	0.167151	3.52335	3.3079	3.08967	3.27946	3.15047	3.22683
Ruvbl2	5.49114	4.62736	4.90306	4.75537	7.53274	7.32139	7.62187	7.50752	7.88715	7.43659
Bax	5.28468	5.00315	5.09411	5.21531	6.64381	6.27763	6.65694	7.01868	7.07116	6.99258
Il7r	-2.632	-3.42072	-3.05597	-2.96713	-3.17907	-2.33363	-2.19771	-1.92821	-1.61433	-2.74973
Tfam	6.48041	6.19795	6.38605	6.21979	6.91987	7.1561	6.92522	5.91727	6.07393	6.29222
Zfp81	-0.515291	-0.504538	-0.690906	-0.0372496	-0.226089	-0.487219	-0.107819	0.662544	0.701693	0.847701
Efnb3	-2.72765	-3.82564	-3.84937	-4.74845	-2.52163	-1.79918	-1.68575	-0.772251	-0.604407	-0.630562
Mmd	6.51881	6.39161	6.41507	6.59913	3.1431	2.97042	3.45923	3.6594	3.05826	3.56277
Hlf	3.70779	3.86339	3.65749	3.82392	2.46361	3.04488	2.88982	-1.69555	-1.45348	-0.653978
Fam162a	6.80742	6.60771	6.59593	6.74061	6.97883	6.47851	7.0312	6.5804	6.43801	6.76576
Rpl8	9.41181	9.04328	9.35596	9.22558	10.5488	10.3421	10.5791	10.5984	10.9516	10.9887
Ssbp2	2.45371	1.89816	2.46154	2.13635	2.74135	2.72982	2.87503	5.19849	5.18259	4.98662
Fancl	2.27181	1.7788	2.08895	1.95926	2.28807	2.60502	2.39489	1.7188	1.68999	1.84045
Gstm5	4.45101	4.4895	4.25483	3.87072	4.15592	4.41662	4.51234	4.97628	4.93674	5.11284
Gstm7	6.40205	6.24581	6.16858	6.39787	2.12414	2.64465	2.06951	0.891024	0.533528	2.04339
Gstm3	6.93531	6.63475	6.30506	6.69743	0.843435	1.66327	2.09902	1.92804	2.89621	1.58846
Stat3	5.69104	5.51425	5.91727	5.7646	4.16576	4.91462	4.36918	4.49122	4.26548	4.33596
Stat5a	1.91128	1.69528	1.44187	1.68763	1.55922	2.01799	1.66118	0.281187	0.844797	0.522718
Cavin1	1.70026	1.30147	1.3544	0.865012	2.7572	2.49681	2.79856	6.43323	6.42007	6.38934
Map3k11	4.10864	3.91927	3.98618	4.00336	4.02435	3.81121	3.71855	3.92846	3.81279	3.40258
Akt2	5.45278	5.36559	5.42121	5.35244	4.50771	4.7007	4.74294	5.31794	5.34152	4.96857
Dnaja3	5.87727	5.73779	5.97308	5.82487	6.09851	6.07286	5.98275	4.83715	4.83497	4.94195
Hmox2	5.72267	5.21688	5.54843	5.3852	5.25318	5.12104	5.21531	3.98483	4.22614	4.43176
Cdip1	4.40696	4.30403	4.48971	4.33114	3.69894	3.82467	3.8868	3.54386	3.6267	3.4416
Map3k20	1.92976	1.7	1.48552	1.86594	2.42748	2.6789	2.72588	4.12162	4.53921	4.16545
Cwc15	6.02531	5.99096	6.02245	5.87476	5.73521	5.63788	5.65334	5.40012	5.30122	5.59382
Col5a3	-0.514721	-0.636126	-0.806711	-1.19039	-0.900209	-1.5551	-0.123611	-2.19535	-1.16457	-1.25385
Dnmt1	2.12897	1.63476	1.19716	1.38806	4.51246	4.82409	4.57148	4.90138	5.31694	4.57701
Ppan	6.24812	4.71928	6.05662	5.68667	8.41699	8.17161	8.29301	7.97623	8.01067	7.86152
Angptl2	5.12547	4.98469	4.85784	5.19708	5.09917	4.43134	5.80278	5.97289	6.21245	5.65446
Cacna1e	-6.74448	-5.82167	-4.89863	-5.78769	-6.74448	-6.74448	-6.1988	-2.64778	-5.47332	-3.13623
Trmt10a	0.647279	0.471371	0.715439	0.695452	1.23177	1.343	1.10134	2.17098	1.92986	2.02914
Etv1	0.268301	-0.389684	-0.213827	-1.31655	-1.9023	-0.9602	-0.76705	3.0372	1.78563	2.81512
Kifc2	1.46414	0.846267	0.769762	1.11492	1.22698	0.341667	0.856123	-1.71775	-2.01871	-2.34538
Psap	8.26788	7.94704	8.03745	8.11002	8.20804	8.30003	8.44267	7.19015	7.53351	7.73808
Ikbkg	4.23761	4.15638	4.14393	3.99582	3.34682	3.27636	3.07326	3.12241	3.19352	3.07406
Wars2	0.791382	1.11613	0.575246	0.884461	1.59302	1.88197	1.76939	2.11877	2.21013	2.25317
Atn1	0.324283	0.524589	0.212581	-0.0263868	-0.0576441	-0.596604	-0.299331	1.37312	1.19202	1.30839
Phb2	8.23171	7.93901	8.06451	8.15096	8.91088	8.67572	8.85722	8.13851	8.41529	8.40835
Ptpn6	3.81145	3.76972	3.81876	4.02731	3.0782	3.23057	2.93683	1.89677	2.19584	2.11734
Eno2	-2.07881	-3.07982	-1.93114	-4.56091	-0.0034935	-1.00538	0.321829	2.84536	2.05751	2.49643
Emg1	6.15043	5.86753	6.14639	6.15458	6.7269	6.56875	6.78328	6.71528	6.72685	6.87623
Lpcat3	6.29859	6.389	6.27869	6.30456	5.65278	5.69759	5.55151	3.9572	3.72591	4.17722
Atp6v1f	6.91072	6.74756	6.93542	6.85248	6.69217	6.12791	6.47677	6.15576	6.37967	6.45351
Clcn5	0.09973	-0.547491	-0.183111	-0.677982	1.73947	2.41368	1.76872	0.674452	0.753601	0.650674
Clcn3	3.514	3.58008	3.52717	3.64863	3.96101	4.15128	3.85934	3.27596	2.89792	2.99425
Hif3a	1.34234	-3.0842	0.0817901	-0.887234	4.62245	5.02872	4.40829	-1.81215	-1.04722	-0.397464
Gpx6	-0.0489193	-0.470594	-1.65445	0.225747	-3.5003	-3.5003	-3.5003	-3.5003	-3.5003	-3.5003
Utp20	5.2313	5.20234	4.75816	4.94056	6.16737	6.80642	6.51175	6.42426	6.52759	6.26602
Spic	-0.547417	-1.24371	-0.382179	-0.448261	1.63098	1.90191	1.61857	-1.91924	-1.80786	-0.770812
9330159F19Rik	-5.58421	-5.58421	-5.58421	-5.58421	-5.58421	-5.58421	-5.58421	-3.13643	-2.97805	-3.57913
Cul3	3.83502	3.86788	3.79032	3.93429	4.00974	4.00583	3.94812	3.89989	3.88249	3.95705
Large1	0.688364	0.505931	0.67396	0.420276	1.42787	1.89019	1.49653	2.37804	2.38518	2.22033
Ddx56	6.42722	5.86887	6.00775	6.16919	7.59866	7.64774	7.61875	6.9154	7.19794	7.07517
Tmed4	5.65821	5.37595	5.54348	5.60361	6.10489	6.10487	6.08638	4.91892	4.76565	4.95365
Col26a1	-3.00254	-3.00254	-3.00254	-3.00254	-3.00254	-3.00254	-3.00254	2.23296	2.88592	2.79666
Bid	3.74356	3.40475	3.37804	3.51089	4.10209	4.5919	4.34757	3.90752	4.13967	3.89028
Ralb	2.64644	2.44027	2.20648	2.47314	3.84135	3.91658	3.7938	4.12484	3.81831	4.02003
Ppp1cc	5.19153	4.99385	5.1581	4.87326	6.66343	6.67963	6.7538	5.91735	5.86989	5.80073
Dnajb11	6.20871	6.06845	6.40563	6.08388	5.57863	5.74956	5.47017	4.85803	4.85994	5.05265
Tbccd1	3.50007	3.69456	3.32439	3.419	2.88937	2.97854	2.778	2.34928	2.25816	2.27095
Clec11a	-0.118154	0.281234	0.465716	-0.413722	-2.42559	-4.11811	-2.16773	-1.03056	-0.143423	-0.398064
Zfp324	3.48563	3.76067	3.92197	3.97454	3.69397	3.88281	3.35771	4.12316	4.54425	3.67947
Gab2	-0.908024	-1.39458	-1.50928	-0.700505	-1.45913	-1.21002	-1.06451	0.591043	0.803377	0.567925
Coro1c	5.40537	4.63943	4.74455	4.70979	7.03036	7.53287	7.18757	6.83006	7.02147	6.76709
Tax1bp1	5.93781	5.74957	5.67359	5.76039	4.86107	5.11933	4.97143	4.34243	4.45728	4.62371
Ctse	4.07773	3.64602	3.64093	4.0261	-1.67317	-0.720059	-0.276459	-0.128872	0.665801	0.79714
Ndrg2	9.74565	9.62709	9.68217	9.66214	5.86751	6.039	6.6994	4.37344	4.65675	5.82231
Mettl17	4.64915	4.2736	4.78026	4.74501	5.69453	5.38196	5.38311	5.25061	5.25428	5.36166
Arhgef40	5.32633	5.42041	5.33076	5.23732	4.43626	4.88274	4.86144	5.23551	5.31331	5.92761
Pnpla6	6.9331	7.02384	6.86283	6.56713	7.30449	7.13255	6.93332	7.02655	6.96291	6.85091
Mcoln1	4.94848	5.02109	4.96822	4.78821	3.55735	3.28126	3.37728	3.58112	3.41412	3.43273
Arhgef18	2.36197	2.43183	2.52465	2.49713	3.17903	3.23538	3.02868	2.1004	2.32795	1.89065
Pkn2	3.02558	3.15752	2.75159	2.80414	3.44446	3.55689	3.42443	3.56098	3.37724	3.26388
Cd33	-0.938489	-1.85403	0.0733365	-0.958205	-0.0754917	-0.0288995	-0.209263	-1.9039	-1.51282	-0.493997
Etfb	6.88185	6.90247	6.89001	6.79683	5.42918	4.78624	5.24053	3.83926	3.82308	4.93115
Nkg7	1.19565	-0.268592	0.478573	0.100954	-0.0736559	0.180549	0.988773	-2.1512	-1.05977	-0.954741
Stxbp2	4.07217	3.89246	3.85251	3.97033	4.62743	4.28795	4.3026	2.61494	2.8666	3.22244
Sgce	1.032	1.25339	1.12654	0.660768	0.659703	2.93424	2.61735	2.90466	2.83121	2.79169
Chn2	6.32471	6.34349	6.10623	6.4973	-0.262503	-0.978751	0.277823	0.633862	1.98112	0.336529
Wwox	3.64088	3.14602	2.94727	3.56426	2.21536	2.38892	2.10121	2.63742	2.82709	2.49281
Slbp	2.97303	3.04323	3.21789	2.84688	4.41485	4.31801	4.44416	4.05009	4.23829	4.24199
Aqp1	4.92465	4.78998	4.75821	4.76958	1.853	0.623163	2.64178	2.3053	2.52462	2.50924
Arid3b	0.0979194	-0.0448686	-0.0203337	-1.75858	-0.04553	0.047839	-0.7622	-0.309626	-0.741168	-0.851925
Cnn2	1.5453	1.75208	1.56677	1.62431	1.33846	1.03898	1.69363	4.24205	4.24625	4.34624
Polr2e	6.01194	5.50692	5.69368	5.704	7.17995	6.99468	7.18618	7.26713	7.41012	7.27012
Myo9b	2.34848	2.21331	2.31633	2.32523	3.12769	3.53387	3.12354	3.07561	3.21802	2.82919
Hdac9	-2.69812	-2.29554	-2.55531	-2.71577	-3.46178	-3.48614	-4.02726	1.17322	1.18983	1.18559
Ly9	0.0927992	-0.454498	-1.57458	-0.228128	1.30944	1.3709	1.87957	-0.618873	-0.420267	0.329672
Adgre1	1.44395	0.878433	0.636707	0.922077	1.10888	1.56287	1.0502	0.280744	1.28405	0.702222
Mtfp1	5.17306	5.0184	5.35062	5.33199	4.81741	4.7213	4.99606	3.202	3.27341	3.98873
Rab23	1.98746	1.891	1.65778	1.61805	0.0856269	0.0993439	0.511448	2.64683	2.92947	2.02642
Rab11a	6.58018	6.53767	6.67867	6.72398	6.43293	5.99036	6.05441	6.52047	6.25803	6.44916
Eif2b2	4.42301	4.17926	4.22546	4.14631	5.17091	4.77559	4.99954	5.34287	5.48052	5.27561
Dlst	6.85888	6.67571	6.76453	6.75854	6.67626	6.85486	6.6184	6.14689	6.17589	6.20717
Pgf	-2.40122	-3.73981	-2.84073	-3.73981	-1.25406	-2.25802	-0.0967947	-0.645496	-0.221238	0.304682
Ulk2	3.51918	3.55226	3.52197	3.59561	1.72803	1.93327	1.44973	2.49002	2.13507	2.21607
Ccl24	1.84272	1.15133	0.521948	1.37113	-3.45102	-2.91672	-3.45102	-3.45102	-2.80446	-3.45102
Dgkq	1.617	1.6	1.60979	1.53096	0.757129	0.691386	0.521117	0.515494	0.369339	-0.0690022
Grap	3.91414	3.97642	4.31294	4.15111	3.22359	2.37756	3.12344	7.10248	6.39208	6.37417
Chmp2b	3.9533	3.87048	4.01814	4.21529	3.31604	3.45674	3.75778	4.42229	4.20813	4.53868
Plod3	4.38751	4.04134	4.18902	4.14579	4.68469	4.58121	4.49555	4.66482	4.65274	4.36692
Ap1s1	5.39143	5.23727	5.39828	5.3553	5.66069	5.38777	5.61862	6.1115	6.1038	6.09934
Mapk13	-1.39826	-3.7096	-2.78656	-0.714523	1.00489	1.23486	1.5699	-1.48132	-0.215891	-1.18568
Srpk1	5.0407	4.61513	4.83358	4.55314	6.46766	6.6307	6.58729	6.48356	6.5247	6.51336
Lbr	2.19321	1.44543	1.42705	1.71008	3.80622	4.41861	4.24332	3.72924	3.45846	3.5572
Crabp2	-1.25527	-2.97492	-2.97492	-2.01813	0.669301	1.98077	1.43293	-2.22174	-2.97492	-1.31822
Nes	-1.43691	-1.2197	-1.09911	-0.528755	-0.619529	-1.13161	0.475494	2.43699	3.06419	3.04336
Prcc	4.26352	3.81303	4.09466	4.0731	4.74938	4.57757	4.77019	4.81814	4.80569	4.87301
Rrnad1	3.65638	3.60925	3.5272	3.079	4.30926	3.99692	4.50425	4.30199	3.97313	4.32964
Hdgf	7.03731	6.7671	6.79084	6.80769	7.58262	7.70857	7.67074	7.22759	7.49564	7.38946
Slc25a18	-2.29274	-1.15031	-3.11331	-4.01239	-2.50625	-1.33909	-1.30829	-1.56462	-2.07614	-2.56754
Thop1	3.58467	2.77008	3.60796	2.81668	6.08696	6.13983	6.13503	5.81709	6.18987	5.72723
Apba3	6.78305	6.83032	6.66071	6.68869	6.68664	6.28879	6.35603	6.23139	6.15368	5.74752
Matk	-1.47645	-1.7622	-1.80167	-0.578679	-0.211877	-0.24679	0.318568	0.852773	0.35916	0.229176
Pias4	3.99658	3.77205	4.01251	3.80752	4.24734	4.27882	3.9837	4.04676	3.9051	3.94636
Map2k1	4.95102	4.83208	4.81419	4.91393	5.31045	5.22226	5.21073	4.9668	4.69175	4.64378
Sgta	5.92376	5.79991	5.75485	5.82978	5.6118	5.59516	5.5411	5.97473	6.08641	5.92688
Nmrk2	-2.63012	-3.96871	-3.96871	-3.96871	-3.42261	-3.96871	-1.74291	-2.0649	-0.561055	-0.770027
Tmem242	6.21564	5.99544	6.15353	5.96102	5.82968	5.59284	5.86857	5.54445	5.61834	5.58504
Dtx2	1.77599	1.09251	1.50641	1.62613	2.63478	2.36663	2.33569	3.31647	3.57837	2.84097
Hspb1	3.19443	3.25231	3.5761	2.79035	4.91552	5.41576	5.71144	5.49866	6.00771	6.23108
Rasa4	0.0920353	-1.94868	-1.80259	-0.181334	1.02951	0.88278	1.34705	0.275736	0.481591	0.319598
Hnrnpa2b1	8.22595	8.02292	8.3452	8.15201	9.07082	8.90885	8.94352	8.82389	8.71826	9.02667
Ccdc130	2.72877	2.95436	2.2805	2.87437	2.35607	1.67907	1.94457	2.45031	2.80622	2.49975
Mri1	3.89209	3.22288	3.6774	3.70995	4.24374	3.729	4.10511	3.80221	3.97434	3.88766
Prkacb	4.14097	4.2476	4.02156	4.14756	3.22061	3.43393	3.33087	3.56353	3.50541	3.37259
Sgsh	1.6293	1.27163	0.846735	1.41501	0.834102	0.827919	0.411417	1.24678	1.09005	1.02313
Cstb	6.13565	6.00912	6.17413	6.13024	5.89413	5.81875	5.98001	5.78978	5.66601	5.87139
Sh2b2	-0.287795	-0.390398	0.519797	0.397429	-0.629894	-0.319377	-2.07727	2.36462	2.49362	1.44472
Pex5	6.15235	6.08612	5.90055	6.13616	4.82811	5.21982	5.00441	5.87276	5.59196	5.59603
Jkamp	4.91271	4.74739	4.88956	5.01898	4.76122	4.67814	4.46171	4.92183	4.68536	4.68605
Cd44	0.11824	-0.262601	-1.37351	-0.367133	-0.554143	-0.788565	0.134118	3.25982	2.86951	3.10652
Slc1a2	3.86046	3.7573	3.5171	3.61849	-2.86682	-4.41629	-3.47352	-3.03239	-2.46945	-2.35915
Eif2ak4	1.80385	1.49687	1.35925	1.58834	2.13413	2.56971	2.07206	2.33257	2.38734	1.94869
Wdr1	6.22194	5.95239	6.18994	6.16133	6.45902	6.709	6.29419	6.79653	6.828	6.74864
Slc2a9	4.34715	4.10374	4.07612	4.41992	2.47466	2.66696	2.86454	-0.89347	-0.453153	1.0266
Wisp1	-1.50671	0.470564	-0.688407	0.0782114	-0.767752	-0.796477	-0.48426	1.71673	1.78393	1.59221
Ndrg1	2.78737	1.32255	2.09071	1.91924	5.38987	4.94901	5.75356	6.72635	6.17922	6.31508
4930550C14Rik	-2.2364	-2.2364	-2.2364	-2.2364	-2.2364	-2.2364	-0.985967	0.798824	1.24614	0.662546
Man2b1	7.50926	7.28099	7.23251	7.23977	6.8442	6.77999	6.54389	5.79767	6.01812	5.62437
Klf5	-4.00381	-3.34199	-3.37431	-3.29603	-3.10035	-1.16154	-1.68311	4.26869	3.95937	3.7117
Wdr83	4.29966	3.85705	4.12666	4.17047	4.53889	4.10455	4.31026	4.34741	4.59148	4.65173
Prdx2	7.78487	7.73517	7.80805	7.66966	8.21056	7.94768	8.11694	7.66608	7.80028	7.92108
Polr2a	3.54221	3.08757	3.05557	3.20053	4.40032	4.74082	4.26059	4.43053	4.52511	4.15221
Shbg	0.852826	-3.58294	0.390026	-1.33079	4.5288	4.66503	4.99139	-2.56271	-3.58294	0.498721
Senp3	4.46496	4.26475	4.37046	4.33554	5.47324	5.49183	5.45993	5.404	5.56116	5.07734
Corin	-4.4726	-3.09552	-3.13499	-4.33509	-4.04069	-2.96013	-3.38181	-3.03782	-1.39921	-1.96385
Plekha8	2.04087	2.22067	1.84967	2.13183	1.6238	1.87354	1.64131	1.75112	1.5841	1.59157
Spc25	1.63282	1.5488	1.23752	1.61795	4.13436	4.40679	4.50784	3.22965	3.48733	3.7621
Dnah2	-5.12066	-4.16792	-5.94122	-4.90562	-5.58912	-6.30601	-4.61451	-3.74599	-2.71952	-3.51228
Ripk4	1.52696	1.16894	1.04117	1.23891	1.64536	2.01914	1.95733	2.31714	2.48986	1.6454
Ufd1	4.66748	4.48973	4.39931	4.50711	3.94694	4.12742	4.17217	3.97466	3.95034	4.08433
Zfp287	-2.35767	-1.52392	-3.391	-3.88299	-3.89848	-2.95638	-3.33447	0.184054	0.01763	0.0388918
Prlr	5.65233	5.47585	5.33111	5.58336	-3.35223	-4.32408	-2.05593	-1.27727	-1.10999	-1.59357
Letm1	4.56699	4.37483	4.69911	4.54704	3.58381	3.76063	3.56751	2.48446	2.87033	2.956
Ubqln1	5.46974	5.32212	5.39856	5.352	5.5526	5.92806	5.63128	5.31565	5.26527	5.13733
Fgfr4	4.97695	4.86492	4.9456	4.90064	4.11101	4.32509	3.91044	0.301274	0.909737	1.02131
Cadm3	0.219701	0.0153459	0.183374	0.446919	-3.93789	-4.90974	-2.16093	-5.44404	-3.21899	-3.78734
Txn2	8.02991	8.01357	8.15686	8.04663	7.50028	7.20106	7.49764	7.00962	6.93874	7.17838
Slc1a3	-4.31641	-4.21288	-3.68691	-5.13569	-2.43048	-2.27267	-2.65101	-5.13569	-3.70472	-3.29431
Crbn	3.59055	3.22045	3.15424	3.3752	2.90846	3.12796	3.04139	3.2002	2.83289	2.93846
Msh6	5.05544	4.56657	4.60304	4.82532	5.97265	6.56389	6.12526	6.05664	6.41624	6.23412
Fbxo11	2.47205	2.37925	2.65495	2.66694	2.98792	2.89758	2.77739	3.47219	3.27308	3.33669
Mlxipl	6.05197	6.44999	6.14903	5.78691	5.02708	4.70257	5.12736	0.854976	1.6447	2.25546
Tbl2	5.49452	5.00407	5.03098	5.23069	6.285	6.69813	6.55627	5.07974	5.23587	5.00313
Bud23	4.88356	4.76326	4.70154	4.6688	5.02541	4.84037	5.13589	4.95296	4.94049	4.88136
Nid1	0.920063	0.697471	0.55136	0.294936	1.09122	1.71307	2.00519	3.25018	2.975	2.50759
Mcm5	2.18062	0.501315	0.958575	0.0795509	5.09931	5.19926	5.1791	5.14666	5.2835	4.90402
Hmox1	4.01559	3.91499	3.57959	4.03021	3.92755	3.98551	4.2335	3.55678	4.22681	4.35413
Mprip	3.55405	3.52019	3.40421	3.34262	3.17013	3.44712	3.15683	4.17447	4.15432	3.85709
Cic	3.04053	2.8345	2.48831	2.6395	3.73859	3.98957	3.61125	3.92841	4.09371	3.68676
Pafah1b3	2.88086	2.16593	2.22595	2.7142	5.00819	4.37914	4.67965	4.36965	4.32264	4.7157
Il27ra	-2.00955	-1.05153	-1.35679	-1.97945	-1.89201	-2.79513	-1.8931	1.32039	0.746841	1.01139
Prkaca	6.28416	5.82591	5.99655	5.92544	6.53812	6.57003	6.47632	5.9123	6.02515	5.91656
Asf1b	0.617843	-0.886708	-1.09794	-1.40421	4.02755	4.11879	4.26885	4.15521	3.82807	3.56953
Ddx39	4.28788	3.4288	4.05173	4.00167	6.56176	6.51242	6.69195	6.10372	6.39661	6.24968
Dnajb1	4.01844	3.93208	4.27707	3.8098	3.62238	3.52826	3.48957	3.69637	3.75415	3.61778
Usp40	3.14598	3.417	3.19061	2.8012	3.05909	3.50442	3.27489	3.03307	3.02703	2.86799
Kbtbd4	2.82032	3.1009	2.80601	3.14184	2.55517	2.75237	2.11164	2.59249	2.56272	2.48357
Celf1	4.18175	4.02868	4.13164	4.14826	4.32151	4.75037	4.49857	4.16161	4.27653	4.13708
Ndufs3	7.76964	7.7812	7.85168	7.77286	7.21954	6.84483	7.02309	6.02559	6.10829	6.65428
Por	8.62886	8.63091	8.93543	8.58495	4.9166	5.43419	5.34209	3.87047	4.0971	4.28714
Igf1r	-1.79532	-2.28187	-2.6172	-2.2813	-2.70227	-3.81889	-2.09151	3.98365	3.85827	3.67819
Insr	4.09616	4.16052	4.15402	4.14475	3.43907	3.73159	3.23336	2.21875	2.57017	2.54036
Cyp2a5	11.4796	11.3674	11.1662	11.1564	2.34253	0.844236	3.80273	3.53482	4.33322	3.12657
Atp4a	-1.05638	-1.8337	-0.158449	-1.03825	-1.57913	-2.6662	-1.8007	-1.45782	-1.38087	0.117157
Trim28	5.70309	5.23879	5.56037	5.36605	7.1371	7.3021	7.18685	7.13503	7.30872	7.17494
Ube2m	6.5933	6.37129	6.42957	6.34428	7.22622	7.2209	7.22492	7.13239	7.32843	7.24883
Adcy9	2.36892	2.49657	2.4522	2.2859	0.306647	1.05306	0.123231	1.60011	1.90193	0.866048
Mef2c	-0.379101	-0.353549	-1.08684	-0.769937	-0.538135	-0.49608	-0.067387	5.90757	5.91366	5.82561
Ctr9	3.15919	2.7784	3.09664	3.13099	4.37293	4.64737	4.41935	3.86987	4.24206	4.15784
Eif4g2	6.25812	6.0804	6.23603	6.19731	6.59086	6.71685	6.60729	6.70371	6.63985	6.55205
Mrvi1	-1.68392	-2.04932	-1.65955	-1.88472	-2.23442	-3.37812	-2.64717	-1.52897	-0.59539	-0.101198
Pcyt1a	4.41478	4.54391	4.20291	4.35919	3.60998	3.94046	3.76763	1.49212	1.72695	1.65274
Zfp592	2.38941	2.34757	2.47148	2.51786	2.3058	2.57157	2.36216	1.99753	1.97609	1.89246
Psmd4	7.37639	7.21772	7.32747	7.30225	6.84797	6.73423	6.82765	6.7657	6.9537	7.11874
Tmod4	0.857246	1.24696	1.19964	0.551593	-0.780575	-0.0182965	0.289462	0.566731	1.11625	0.030355
Snx6	3.80812	3.37156	3.70296	3.42672	4.98572	5.01098	4.8665	4.76759	4.6655	4.82573
Mthfd2	0.532313	-1.27603	1.05013	-0.312961	3.85358	4.44102	4.50086	5.14915	5.22015	4.95725
Kit	-0.118999	-0.230347	-0.501162	-0.465544	1.89267	1.78056	1.89138	-1.65803	-0.318534	-0.946856
Tomm40l	0.98097	0.889722	1.35341	0.988244	1.2897	1.05706	1.27694	1.86237	1.51786	1.66859
Nr1i3	4.92446	4.91487	4.76791	4.80632	0.665891	0.443643	0.167624	-1.96597	-2.48642	-0.521264
Apoa2	14.9564	15.0057	14.9771	14.9363	11.0413	10.8995	11.0106	8.03346	8.11324	10.0471
Pan2	3.32062	3.16965	2.96105	2.93424	3.82056	3.83104	3.82825	3.15304	3.29404	2.72416
Cs	5.88371	5.71522	5.51137	5.87027	6.15253	6.53452	6.26867	5.7545	5.981	5.67964
Ampd3	-1.4295	-1.22033	-3.03503	-2.36867	-1.1342	-2.01786	-2.28232	-0.105212	0.379069	-0.205993
Bcas2	4.77386	4.25535	4.45498	4.58537	5.67456	5.63791	5.74289	5.12455	5.41493	5.47911
Ctcf	3.46812	3.51334	3.24109	3.27285	4.18	4.1763	4.0188	4.29794	4.20501	4.16147
Pard6a	2.39098	2.05283	2.1233	2.21317	1.88952	1.28776	1.54446	2.0455	2.0569	2.28025
Tfap4	2.13882	1.40554	1.43097	1.57457	3.49876	3.18585	3.34414	4.06857	4.15478	3.86322
Ranbp1	4.66626	4.14627	4.60691	4.47845	6.42932	6.24856	6.43724	6.32078	6.50987	6.74554
Cd247	-1.44257	-0.327249	-2.78117	0.142342	-1.27502	-0.449417	-0.8711	1.09756	1.02668	0.348214
Rfx5	4.16099	4.01711	3.28367	4.17248	4.98256	4.88371	4.36163	4.70159	4.66445	4.49741
Psmb4	7.70537	7.54803	7.74744	7.6592	7.41218	7.16533	7.24792	7.15219	7.17643	7.4229
Slc30a4	1.80255	1.7752	1.83518	1.4845	1.88572	2.36638	2.03947	1.94258	1.5383	1.7146
Sqor	7.49084	7.7218	7.65538	7.58941	-0.339139	0.051847	0.165804	1.9929	2.41072	1.36801
Bloc1s6	5.69072	5.66096	5.51348	5.40977	5.45137	5.28041	5.14515	6.10512	5.91087	5.93546
Metap1	4.19207	3.89276	4.03241	4.02733	4.69305	4.95833	4.71309	4.18522	4.10698	4.12842
Gpr108	4.27847	4.04526	4.34954	4.17061	2.19617	2.02629	2.44841	3.64349	3.61646	3.1961
Gata6	1.83342	1.68629	1.9752	1.51699	1.64145	-4.23708	-1.87687	2.74431	3.17839	2.83739
Rsl1d1	4.91533	4.2877	4.7616	4.65269	6.72955	6.77145	6.77545	6.39178	6.43377	6.5074
Apc	1.9187	1.94618	1.68381	1.81018	2.11338	2.61051	2.11003	2.36304	2.26211	1.93361
Reep5	2.77172	2.46964	2.84589	2.74457	3.0897	3.10229	2.89402	3.77175	3.78003	3.92533
Ergic3	7.19365	6.84317	6.92822	7.02805	6.13764	5.93715	5.98463	6.21727	6.3129	6.34677
Uqcc1	4.66423	4.41682	4.48997	4.59144	4.83649	4.77239	4.78757	4.06743	3.93366	4.25792
Ncoa2	3.55851	3.80247	3.65939	3.65878	3.00434	3.58902	2.97067	3.49138	3.51094	3.11021
Nr2c2	1.31603	2.06803	1.50971	1.55377	1.61631	1.87482	1.44074	2.46319	2.44915	1.95887
Nr2c1	2.97468	2.99133	2.84903	3.01243	2.49703	2.5114	2.30825	3.08839	2.93704	2.78566
Smpd4	2.22847	1.84045	1.64245	1.75274	3.1854	3.42577	3.30042	3.29627	3.40511	3.04966
Pex1	2.6869	2.77536	2.49589	2.53178	2.07233	2.17147	1.91066	0.790491	0.641312	0.432367
Kctd20	5.80509	5.74158	5.82765	5.80629	6.32605	6.69521	6.3901	6.77095	6.72332	6.68231
Itgae	-3.00025	-1.99134	-5.02105	-4.06426	-2.9435	-2.82384	-2.42249	-3.25583	-3.08479	-2.39647
Ctns	3.0911	2.83461	2.90507	3.13087	2.58168	2.36473	2.51124	1.3989	1.54615	1.41414
P2rx5	-1.46409	-1.70265	-1.73497	-1.24906	-0.288099	-1.30034	-0.381295	0.221839	0.334833	0.318857
Shpk	5.13422	5.13646	4.94775	5.23499	1.78151	1.33252	1.51258	-0.44229	0.0780061	0.432498
Ephb3	-2.21348	-2.14552	-2.05503	-3.07323	-4.38409	-4.79108	-3.82008	-0.965251	0.364064	-0.751212
Tuft1	4.8717	4.11617	5.03173	4.5721	4.26485	4.59391	4.71016	2.64241	3.04123	4.05183
Rcn1	1.0523	1.10399	0.828278	0.852056	1.40472	2.45114	1.21728	4.09206	4.24495	4.43053
Dnase1	0.448455	-1.18975	-1.01389	-0.720155	2.69729	2.49542	2.63751	1.57866	1.08121	1.23501
Trap1	7.01406	6.88953	6.95584	6.92158	7.26941	7.18479	7.07273	6.23782	6.43368	6.41601
Naa60	5.8792	5.79941	5.71376	5.81437	4.02515	4.14803	4.08139	3.39986	3.56743	3.05479
1700037C18Rik	2.02717	1.34041	2.28292	0.730482	1.7626	1.34134	1.82801	2.17835	2.62237	2.32113
Ankrd13d	-2.45535	-2.69391	-2.72623	-2.64795	-1.4698	-1.97779	-2.26494	0.922891	1.18764	0.571058
Tpr	3.18676	3.09411	3.00936	3.00707	4.1738	4.59467	4.16368	3.94728	4.06417	3.94566
Odr4	4.90741	4.85244	4.89951	4.83903	4.65958	4.82684	4.70275	4.07598	3.96354	4.15985
Prg4	4.07868	3.88898	4.34841	4.13234	-3.63217	-2.68615	-3.16152	7.29872	6.9652	6.61104
Dhx34	1.91941	1.95633	1.90603	1.61518	2.31858	2.41036	2.24597	2.41856	2.58302	2.42172
Kptn	5.85499	5.83706	5.79874	5.74013	5.1063	4.66453	4.85043	5.05711	4.90045	4.89256
Napa	5.7692	5.53754	5.65011	5.58869	5.42611	5.43695	5.44643	5.3256	5.3085	5.29371
Sra1	5.79763	5.68724	5.83427	5.73637	4.31935	4.00455	4.15008	3.49348	3.6382	3.92112
Atp5g1	6.02474	6.04475	6.0478	6.01583	5.98343	5.4513	5.71135	4.33979	4.4889	5.00184
Snf8	5.9452	5.83989	5.77056	5.95528	5.37214	4.88839	5.19195	5.05776	5.35395	5.30848
Tbcb	4.96439	4.46161	4.60367	4.82446	4.21063	3.99794	4.09714	4.44883	4.70544	4.62513
Inpp5k	2.90278	2.52256	2.75969	2.71683	2.73425	2.3097	2.75917	3.28396	3.53956	3.19548
Crkl	3.09632	3.02582	2.94896	2.9183	3.22322	3.40932	3.02931	3.02033	3.10801	2.78027
Upk3bl	-2.55315	-2.55315	-2.55315	-2.55315	-2.55315	-2.55315	-2.00747	0.420459	1.59089	0.426768
Clint1	2.96981	2.87114	2.68716	2.97272	3.8241	4.2057	3.80119	3.70886	3.78906	3.56909
Prss16	-1.90587	-2.72515	-1.82607	-1.76836	1.24975	1.44742	1.61881	-0.821341	-0.187581	0.539652
Cdkal1	3.99593	3.97831	3.78108	4.24458	4.05813	3.97237	4.24763	4.84643	4.94721	4.94866
Htra1	0.519106	0.547247	0.446443	1.45056	0.392563	-0.210546	0.841314	0.686266	1.7321	1.77846
Zbtb17	2.22235	2.66828	2.2583	2.5898	2.62497	2.41886	2.72315	4.02117	4.19532	3.95046
Fam131c	2.17152	1.33654	1.44732	2.19931	-2.34591	-2.36769	-1.87527	-1.24294	-1.05954	-2.15225
Fblim1	-1.07066	-1.39494	-0.819565	-0.984754	0.40145	0.793048	0.990413	0.282307	1.19137	0.984344
Hspb7	-3.20884	-4.54743	-2.70158	-2.29528	-3.29624	-4.01313	-4.00175	0.298697	1.28487	1.06124
Epor	0.900384	0.760129	0.490436	0.545272	-0.360536	-0.182695	-0.544783	1.35411	1.25491	1.46466
Ccdc159	1.88143	1.76684	1.71734	1.22253	0.585819	-0.442102	-0.409433	-0.153352	-0.323844	0.274629
Mob1b	4.29691	4.53241	4.3832	4.37027	2.33895	2.64258	2.42134	3.46493	3.41615	3.56834
Atp6v1b2	4.2538	3.89472	3.94611	3.89459	5.84738	6.07588	5.70239	4.55126	4.45169	4.676
Eps15l1	2.87932	2.58676	2.48825	2.65724	3.96749	4.09075	3.93403	4.03507	3.94597	3.71824
Tep1	1.43661	1.18484	1.2606	1.27178	2.2169	2.09402	1.748	1.79975	2.12212	1.55637
Ttc5	2.71191	2.37563	2.3095	2.56854	3.75103	3.40747	3.70793	4.58854	4.40237	4.37256
Osgep	3.3299	3.00903	3.11777	2.91963	3.06722	2.76283	2.75171	3.04701	3.20392	3.17548
Aamp	7.1083	6.92252	6.9818	7.06495	6.60223	6.5746	6.67851	5.91078	6.00324	6.17498
Tmbim1	4.38908	4.05583	4.15806	4.27949	4.0523	4.2637	4.04238	4.3896	4.30542	4.31033
Arpc2	6.99556	6.83535	6.82511	6.7645	6.75228	6.76875	6.80616	7.23199	6.95569	7.03078
Kmt2b	2.30138	2.02837	2.36133	2.38777	3.09654	3.16162	2.99743	3.00568	3.33629	2.64255
Zbtb32	1.79496	0.882709	1.50744	1.528	2.28818	1.59964	1.83621	-0.150666	0.437116	-0.455775
Tmem147	7.45961	7.26151	7.59883	7.42963	7.04683	6.91263	7.354	6.75403	6.90684	7.1561
Rps9	9.44627	9.10312	9.37455	9.24292	10.423	10.1048	10.3704	10.523	10.5654	10.8362
Tfpt	3.78663	2.96156	3.43431	3.49071	3.72172	3.24025	3.50274	3.34383	3.46769	3.67512
Susd2	0.442765	-0.300684	-0.234219	0.572837	0.0572772	-0.299648	0.623494	-1.96268	-0.735344	-1.40585
Ggt5	2.26097	2.096	1.99129	2.37001	-0.225312	0.578527	0.610572	-0.840252	-0.142384	0.527787
Ggt1	3.59838	0.31613	2.60536	1.59611	6.91058	7.08826	7.02256	-0.0789737	-0.847016	3.01946
Crip2	5.15239	4.54243	5.1479	5.14536	3.7775	3.65803	4.27334	7.38272	7.28885	7.08638
Crip1	4.11729	3.60702	3.2783	3.73193	5.79726	4.36895	4.7115	4.9712	5.32691	5.41872
Cbfa2t3	-0.354566	-0.24664	-0.0334892	-0.733429	-0.494708	-1.0769	-0.461323	0.344935	0.801226	0.355591
Fbln1	0.318425	-1.0828	-0.289697	-0.643038	-1.90058	-2.21384	-1.55856	1.87146	3.13762	3.34929
Pgrmc1	9.85745	9.96108	9.89853	9.91194	7.06108	7.36371	7.25404	5.6942	5.99489	6.1842
Gcat	6.23342	6.05681	6.27989	6.33539	7.37609	7.23959	7.40376	4.3616	4.06528	5.37941
Tek	0.479367	1.11243	0.823438	1.07698	-0.861828	-0.591014	-0.701431	-0.36452	-0.227571	-0.0461495
Elovl1	5.94339	5.67026	5.68096	5.71684	5.66751	5.93774	5.81335	5.40729	5.24379	5.04727
Med8	5.1743	5.08606	5.17911	4.95682	5.26658	5.41769	5.39439	4.74633	4.85092	4.99112
Hyi	7.24834	7.41112	7.36245	7.28659	4.22891	3.95144	4.19029	3.32005	3.68057	3.66461
Cdc20	2.85516	0.51275	1.93958	1.16424	6.46556	6.65544	6.7706	6.16502	6.52127	6.20952
Adamts4	-4.1699	-4.98918	-3.14333	-4.03239	-1.84805	-2.31588	-1.05835	-1.28916	-1.24079	-0.871291
Nectin4	-3.05663	-4.77628	-3.32751	-2.26408	-2.54946	-3.85296	-3.05445	-3.1644	-2.46654	-2.25612
Pfdn2	5.19353	4.93437	5.01074	5.07284	5.08415	4.88108	4.98046	4.63196	4.90202	5.06661
Rnf114	5.03964	4.9869	4.98839	5.07061	4.40168	4.1025	4.47524	4.21475	4.31199	3.97624
C330007P06Rik	3.36771	3.41706	3.43514	3.40271	2.10729	2.41862	2.09013	2.40976	2.35696	2.40977
Neurl1a	-2.68757	-2.0953	-4.0583	-2.22491	-0.457475	-4.42308	-4.4117	3.76337	3.91919	3.55377
Srm	6.70629	6.03156	6.16149	6.06347	8.69188	8.70959	8.76506	8.31297	8.50358	8.1435
Epha2	2.96848	1.71516	1.812	2.64767	-0.874441	-1.38479	0.175425	-0.200213	0.245192	0.235053
Rbm14	2.64917	2.06811	2.90303	2.01825	4.27576	4.14404	4.10601	3.98165	3.93652	3.8552
Actn3	-4.60413	-4.60413	-3.70505	-4.60413	-1.89893	-1.93083	-1.19082	1.45039	0.826286	0.578091
A530013C23Rik	-0.606729	-0.389073	0.163541	-0.875862	-3.93958	-4.88088	-4.88088	-3.44059	-2.65584	-2.36072
Zdhhc24	3.02491	2.63816	2.53107	3.05719	4.96757	4.53426	4.6906	4.72595	4.49467	4.47665
Bbs1	-1.53264	-3.10467	-1.58562	-1.05762	-0.389884	-1.03731	-1.03089	1.04597	0.878732	0.679659
Slc34a3	-4.20438	-4.20438	-4.20438	-4.20438	-0.50802	-0.88754	-0.458906	-4.20438	-4.20438	-4.20438
Ndor1	0.273475	0.115028	-0.0313603	-0.168753	0.847516	0.894798	0.921597	1.38626	1.6605	1.01736
Nsmf	5.58266	5.50183	5.56111	5.54973	2.55157	2.60626	2.37705	3.78157	3.45039	3.44898
Pdk1	4.98731	5.29125	5.1427	5.04092	4.7055	4.60565	4.64839	5.06483	5.09611	4.89753
Ptbp1	5.31237	4.83104	5.02538	4.93264	6.66607	6.81267	6.57409	6.86432	6.89523	6.31842
Mvd	5.37208	4.4512	3.9345	5.30048	3.83578	4.46419	3.74057	2.89989	3.07344	2.85009
Cyba	6.50104	4.28336	5.46499	5.13405	9.83116	8.97614	9.60237	6.41346	6.35183	6.54614
Itih3	8.38538	7.85806	8.38113	8.28908	7.42461	7.55783	7.71125	5.88547	5.77518	6.30273
Tmem110	2.59254	2.51842	2.51022	2.65189	1.28343	0.981801	1.22043	1.98478	2.17434	2.03287
Sfmbt1	2.62849	2.53137	2.3794	2.43397	2.60516	2.99024	2.80079	0.400746	0.493333	0.835743
Itih1	8.18921	7.97319	8.11753	8.19334	3.72774	3.70543	3.01265	1.49655	2.4989	1.78052
Ihh	2.51021	2.56959	2.32989	1.97482	0.360978	-0.208834	2.35023	1.86118	3.7826	1.88132
Prkag3	-3.2413	-3.65708	-3.6808	-2.6452	-4.57989	-2.69649	-3.07458	-0.104123	-1.21119	-0.293353
Atp7b	3.42231	3.15206	2.92132	2.81935	4.29103	4.68808	4.15255	-1.32625	-0.950626	0.59215
Slc4a1	-3.5427	-4.33954	-5.26234	-4.30556	-3.03553	-3.56582	-3.1858	-1.95324	-3.55672	-1.10911
Rundc3a	4.05711	4.0295	3.84309	4.11511	2.39406	2.33268	2.65425	0.926044	1.58706	1.74341
Slc4a3	-1.41099	-1.61099	-1.54288	-2.79897	1.66296	0.652065	0.895647	2.09381	1.60419	1.77394
Cdt1	2.79065	1.58982	1.81406	1.46047	5.8018	5.97287	5.80114	5.61426	6.00164	5.34532
Runx1t1	-4.86523	-4.7617	-3.05473	-4.72772	-5.68451	-5.68451	-4.74384	-3.14883	-3.21895	-2.62792
Snai3	-1.76037	-2.30007	-1.15139	-1.52901	-0.366673	0.071549	0.65759	-3.02799	-1.84491	-2.88495
Aprt	7.22641	6.91057	7.02708	6.90923	8.97565	8.5375	8.82927	9.2536	9.18503	9.2379
Gtf2h1	4.08968	4.14645	4.088	4.11488	4.97134	5.2035	5.12626	4.62207	4.72154	4.55939
Hfe	5.80608	5.92418	5.91623	5.98571	3.39161	4.00735	3.4176	3.0707	3.20992	3.63138
Abhd1	2.48677	2.19071	2.65389	2.14979	0.0363137	0.413567	0.0354695	-1.46983	-0.583763	-1.46983
Slc5a6	3.54991	3.02022	2.37645	3.22516	4.04539	4.29998	4.50707	2.14187	2.27902	2.10402
Tcf23	-3.78072	-4.1965	-3.67053	-4.16252	-5.11931	-5.11931	-4.17864	-0.173551	-1.17274	-0.897886
Aplp1	-0.422667	-1.85251	-2.14953	-1.06323	1.96748	2.18863	2.08156	-0.394469	-0.652081	-0.261925
Qrich1	5.68563	5.44759	5.65639	5.52556	5.98089	6.18259	5.97959	6.06287	6.14816	5.82009
P4htm	-0.846654	-3.95855	-1.32878	-1.44635	1.22849	0.445446	1.01142	1.90536	2.18773	1.78377
Usp19	4.63378	4.46151	4.35437	4.43695	4.81635	4.89727	4.80262	4.9674	4.99218	4.67358
Pola1	0.167214	-0.159695	0.228475	-0.296563	1.89601	2.01906	1.80507	2.81655	2.84646	2.72939
Cdc42	7.18557	7.14061	7.17079	7.05255	7.35251	7.29335	7.27201	7.55947	7.39233	7.55009
Pknox1	3.37468	3.12702	2.84284	3.10194	3.0282	3.24291	3.31087	3.71856	3.65775	3.19238
D130043K22Rik	1.32172	1.48377	0.705022	0.964043	-0.921919	-1.11585	-0.170416	-3.7803	-3.81736	-4.19572
Gmnn	3.8802	3.70044	3.14225	3.49537	4.96309	4.83551	4.85748	4.71626	4.91061	4.94602
Acot13	6.73323	6.8971	6.65236	6.84539	5.43931	4.98181	5.05459	3.92011	4.10474	4.39897
Zfp184	-2.88613	-4.22472	-4.22472	-3.26793	-1.42116	-1.76992	-1.99893	1.0368	0.792354	0.695573
Cdk4	6.3756	5.54149	5.78695	5.8885	8.23638	8.10981	8.27406	8.6906	8.7613	8.58914
B4galnt1	-0.99124	-0.897958	-2.1812	-0.512939	1.43893	1.64616	1.29793	3.1749	3.21985	2.82273
Mettl1	3.38943	3.15236	3.56632	3.27012	4.30817	4.13353	4.21305	4.33068	4.24518	4.35605
Tspan31	7.16369	6.91742	6.94823	7.07826	5.26377	5.3227	5.40984	4.80395	4.69935	4.77293
Kif5b	3.1448	3.09867	3.08899	3.12132	3.87666	4.07041	3.74839	4.1725	4.05482	4.00267
Saal1	1.23946	0.455444	0.777909	1.02026	2.21248	1.98342	2.2219	2.48448	2.44595	2.18044
Tph2	-4.47093	-4.47093	-4.47093	-4.47093	-4.47093	-4.47093	-4.47093	-1.31985	-1.93336	-2.62955
Krt23	-0.612327	1.07662	-0.011816	0.280789	-3.17813	-3.72423	-3.17855	-2.28394	0.0541931	-1.71914
Cnp	3.58444	3.79357	3.6261	3.72167	3.14694	2.32324	2.519	2.40661	2.34836	2.63589
Ttc25	-2.52191	-2.35896	-1.61179	-2.71451	-3.30027	-2.75977	-3.69588	-1.54468	-1.6354	-1.83397
Sulf2	2.24278	2.65467	2.26387	1.94888	2.75096	2.81663	2.88577	2.6562	3.32133	3.15353
Sod2	5.65819	5.74543	5.7165	5.63897	4.92604	4.77977	4.76636	3.49483	3.65641	3.94903
Tmco6	2.88546	2.65807	2.6984	2.76785	1.40275	1.63378	1.70968	2.22239	2.02918	2.03776
Stambp	3.21764	2.9024	3.01442	3.19382	2.31034	2.19715	2.35274	2.52439	2.39794	2.43461
Ezh1	2.45559	2.36939	2.45123	2.50369	2.77312	2.84804	2.58647	2.91551	2.94182	2.64591
Hap1	-0.591522	-1.25297	-1.29926	-0.568823	0.415525	0.498044	0.141146	1.73474	1.96062	1.11972
P3h4	-0.652227	-0.646525	-1.0662	0.358643	0.516301	0.0752635	0.437291	3.19055	3.36551	3.13914
Ctnnb1	6.33434	6.06312	6.09639	6.20755	6.46873	6.90702	6.48862	7.05197	7.07636	6.80837
Eif1b	4.76249	4.55978	4.95822	4.63043	5.12565	4.63717	5.07117	5.08395	5.41005	4.97708
Chrd	1.30379	1.33925	1.51128	1.44574	-1.57508	-0.936845	-1.3153	0.535014	0.0537069	0.340402
Psmd2	6.57178	6.30831	6.41623	6.36419	6.11138	6.44589	6.36399	6.15563	6.38237	6.23837
Vars	4.44208	3.49962	4.0393	3.84104	6.19385	6.19275	6.21674	5.8174	6.0591	5.83618
Hspa1l	-1.71661	-2.90265	-3.48466	-2.85669	-3.44245	-2.90195	-1.89906	-1.93597	-2.80892	-2.72705
Slc44a4	0.690596	-2.05867	0.350929	-1.52256	4.03483	4.29507	3.89097	-2.48981	-2.21595	-1.27511
Msh5	1.77439	2.54735	1.64759	2.01729	2.55432	1.90271	2.09659	1.8304	1.31487	1.69579
Abhd16a	5.33019	5.35246	5.28442	5.35431	4.67543	4.45238	4.33116	3.6242	3.68557	3.74181
Neu1	5.20687	5.1094	5.0552	5.03921	5.00514	5.03791	5.1397	4.14969	4.1692	3.89597
Ddah2	2.823	2.44941	3.12653	2.59823	4.29185	3.83395	4.1354	3.58694	3.67129	4.98067
Clic1	4.26023	3.98026	4.06243	4.19556	4.50795	4.21022	4.5137	5.47356	5.457	5.65559
Lsm2	4.93233	4.66661	4.87188	4.44382	6.1023	5.71665	6.06094	5.69871	5.98345	5.77055
Pole	3.30071	2.64725	2.49637	2.38686	6.11338	6.29523	6.27164	5.80909	6.16269	5.39468
Atp1a2	-1.90957	-2.40074	-1.91201	-1.79872	-3.35452	-5.7166	-2.91415	1.57757	1.54704	2.03449
Casq1	-3.14397	-3.04044	-3.96325	-3.96325	-3.02195	-3.96325	-2.24142	0.830358	0.291764	0.323284
Stx1a	0.266538	-1.29276	1.29268	1.16431	3.4612	3.07354	4.22681	3.7468	3.2522	3.21731
Zfp775	0.534121	-0.402686	-0.181413	-0.0635875	0.41876	1.01292	0.593517	1.30706	1.53134	1.24899
Mrpl49	4.89337	4.76412	4.82371	4.7438	5.54755	5.13656	5.18929	4.66309	4.71884	4.56667
Dennd2c	-3.12411	-2.72154	-2.40859	-3.45923	-1.37741	-1.15135	-2.04424	0.0261377	-0.815004	-0.453257
Mark3	3.81296	3.56552	3.42532	3.59054	4.44784	4.56642	4.28234	4.4003	4.33087	4.20208
Gatad1	5.71071	5.87714	5.93823	5.82694	5.3064	5.33703	5.21201	5.69386	5.68322	5.60902
M6pr	5.75505	5.65798	5.6733	5.62264	5.67799	5.56186	5.68217	5.1963	5.13321	5.23787
Lrrc8a	1.58837	1.4107	1.74386	1.66143	1.21892	1.36292	0.894043	1.314	0.886111	1.59406
Ppp2r1a	5.69002	5.33197	5.45492	5.55392	6.28796	6.30751	6.32334	6.63191	6.82351	6.50818
Fance	5.12725	5.01975	5.02733	5.02219	5.68684	5.50072	5.64429	5.45162	5.46116	5.43236
Tinf2	2.59522	2.09577	2.17296	2.33729	3.25846	3.52308	3.40243	2.86857	2.96518	2.75857
Hapln4	0.994929	0.781567	1.22315	0.612735	-0.848875	1.10887	0.475501	-1.40598	-1.22746	-1.68037
Dus3l	3.57593	3.03226	3.29654	3.03066	4.96541	4.57901	4.98173	4.81799	4.83124	4.7478
Gtpbp3	3.15794	2.7935	3.0344	3.08313	4.51684	4.38408	4.42401	4.25738	4.37353	4.03413
Tgfbr1	4.16449	4.15215	4.04532	4.12945	3.86211	4.37411	4.0077	4.43971	4.28359	4.49455
Homer1	2.20998	2.43665	2.32371	2.41198	2.87846	3.05265	2.87716	2.69751	2.60801	2.62844
Rad51c	-2.0794	-1.87786	-1.66353	-2.80557	-0.528776	-1.11816	-1.17105	0.691365	0.499378	0.316456
Gabrb2	-5.07409	-5.07409	-5.07409	-5.07409	-5.07409	-5.07409	-5.07409	-1.12966	-3.80293	-1.32059
Cav1	2.97688	2.3817	2.6724	2.79052	3.31766	2.74142	4.39658	7.92316	7.33067	7.2296
Arpp19	7.19223	6.90982	6.71041	6.99475	7.34311	7.24124	7.35785	7.31524	7.40169	7.40129
Bcl2l1	3.98008	4.32639	3.95166	3.86503	3.12192	2.69676	3.09804	3.88844	3.73981	3.74217
Khsrp	3.95044	3.44751	3.46582	3.58381	5.04312	5.1161	4.87624	4.96109	4.88928	4.75341
Dio2	-4.79857	-5.61784	-5.61784	-5.61784	-5.61784	-4.38843	-5.61784	-3.71404	-2.28918	0.388823
Ccdc124	5.34386	5.01074	5.46829	5.37799	4.77456	4.56626	4.77326	5.07341	5.4426	5.40564
Cct4	5.77678	5.34552	5.62162	5.60241	6.74681	6.77106	6.76133	6.66578	6.8027	6.82393
0610009B22Rik	4.42946	4.65678	4.59271	4.51525	4.26692	3.8847	3.74812	3.43636	3.39112	3.78602
Cpt1c	-0.833885	-2.36352	-1.42501	-1.4677	2.56422	1.42437	2.4491	1.9228	2.27765	1.81937
Twist2	-3.59507	-4.41435	-4.41435	-4.41435	-4.41435	-4.41435	-4.41435	-2.64913	-1.30445	-1.6924
Zfp655	5.21346	5.20583	5.20142	5.21021	4.76574	4.91188	5.0691	4.89135	4.5134	4.76047
Rhoa	6.12891	5.91203	6.01176	5.88359	6.62112	6.50879	6.48943	6.61447	6.46328	6.492
Zmiz1	2.48073	2.57097	2.34497	2.29735	3.39264	3.75357	3.35794	2.9864	3.24477	2.50562
Ankrd26	3.92591	3.58859	3.88604	3.55609	5.3842	5.93131	5.62713	4.75009	4.75399	4.60237
Aldh16a1	5.32611	4.95205	5.23667	5.21263	4.69132	4.40959	4.46421	3.39843	3.56052	3.76845
Hnrnpa0	6.36625	6.00658	6.17564	6.06323	7.44599	7.33557	7.47236	8.13715	8.17657	7.96654
Prrg2	6.94392	6.94377	6.80107	6.97629	5.12703	4.98664	4.83786	4.43494	4.09304	4.43268
Hnrnph1	5.03415	4.83848	4.94706	4.68055	6.46448	6.47591	6.59973	6.6866	6.50933	6.66277
Ift43	2.20277	2.22704	2.04542	2.49336	3.60121	2.86679	3.0073	3.88262	3.91597	4.02802
Id3	6.01247	6.27984	6.2415	6.09879	1.47436	0.704307	2.00412	7.07853	6.88613	6.48642
Tcap	-1.66243	-2.07821	-3.00102	-3.00102	-3.00102	-3.00102	-1.75059	3.50904	4.39443	3.93981
Arid1a	3.00977	2.57154	2.80581	2.56139	3.73961	4.23501	3.64078	3.86062	4.06866	3.62224
Crlf1	-3.79527	-2.87247	-2.89619	-2.83849	-3.79527	-2.56586	-2.8546	-3.79527	-1.12364	-1.27511
Ctsd	7.34219	7.32592	7.39977	7.38879	7.11947	7.0328	7.30418	6.97592	7.40304	7.60357
Rplp1	10.6311	10.2825	10.6548	10.3823	12.1807	11.6673	12.0415	11.6544	11.7579	12.1329
Abhd8	2.55399	2.8028	2.45851	2.92762	3.11341	2.61458	2.9209	4.18089	4.36149	3.83946
Ift22	1.39657	0.732934	1.09732	0.889666	1.22961	0.862981	1.05455	2.49288	2.34338	2.29863
Fzd3	-5.02903	-4.55232	-4.90283	-4.81399	-6.20259	-4.18049	-4.83861	-0.108986	-0.766905	-0.916384
Mid1ip1	5.56163	5.05359	5.42023	5.55196	3.34748	3.3881	2.9974	3.79171	3.67354	3.60053
Ap2s1	6.92009	6.85152	6.96551	6.90327	6.28588	5.88414	6.19381	6.10005	6.16716	6.67926
Fgfrl1	4.9443	4.90371	4.40699	4.97237	2.25572	2.61873	2.05688	2.8679	3.07761	2.89569
4930432K21Rik	-3.50124	-3.39771	-2.16363	-3.36373	-3.37922	-3.78622	-2.81521	-1.28529	-1.25865	-1.59856
Fhl2	-1.86532	-0.405106	-0.766496	-2.05792	-0.109528	-0.477273	0.510097	0.59593	1.64268	1.41513
Emc10	5.85194	5.66454	5.77105	5.75465	5.16327	5.15573	5.08743	5.25878	5.40393	5.44227
Clstn3	0.892483	0.568496	0.105141	0.385648	2.78617	2.248	2.19305	4.44084	3.80298	3.73652
Fbxw9	3.21882	3.372	3.01097	3.09195	2.53877	1.9656	2.21289	2.9266	2.82788	3.00087
Spib	-0.181552	-0.652324	-1.9496	-0.336477	-1.59749	0.332149	-0.0462343	-2.09551	-1.96261	-2.33207
Fnbp4	5.37905	5.13419	5.47198	5.11274	6.44484	6.31543	6.55796	6.76825	6.72374	6.61789
Cers4	2.33695	2.30399	2.72261	2.13164	-0.0173191	-0.360738	1.45102	3.18742	3.26899	2.92088
Scrn3	5.09528	5.12976	4.94653	5.03474	3.54427	3.57943	3.3494	3.07519	2.80329	3.06949
Phax	5.46852	5.21586	5.43921	5.35091	5.63337	5.64547	5.70405	5.4871	5.75627	5.53162
Tle1	5.8504	5.29518	5.5154	5.72631	5.60404	5.70629	5.64207	3.98411	3.99949	4.2869
1700109H08Rik	0.317349	-0.47949	0.443548	-0.445512	0.508723	0.4811	1.49222	1.50694	0.303321	1.00529
Relt	1.56499	0.907007	1.08286	-0.0198551	3.17046	3.36648	3.11784	4.07742	4.02742	3.73448
Snrpb2	3.18685	3.04282	3.10509	3.18369	3.4458	3.57652	3.67677	3.8235	3.94555	4.31818
Ubc	7.27754	7.29655	6.94828	7.10742	5.17908	5.63429	5.20773	5.21008	5.46592	5.51601
Prpf31	2.61198	2.05446	2.54498	2.29075	4.20495	4.32627	4.30948	4.29718	4.50238	4.39948
Sertad1	3.6101	3.51756	3.19374	3.37828	3.41379	2.57304	2.9998	4.16488	3.74418	3.93678
Carhsp1	5.81178	5.7026	5.60494	5.68993	4.3734	4.59382	4.53267	4.77723	4.63659	4.68948
Elk3	2.91026	3.07805	2.52042	3.33072	1.63781	1.91686	2.19252	4.20454	3.39002	4.24126
Herpud2	3.36885	3.32299	3.37325	3.44692	2.2785	2.39983	2.21012	3.15988	3.22358	2.7842
Rdh13	4.19662	4.33632	4.45443	4.4444	5.39325	5.13864	5.30767	5.20789	5.44239	5.41582
Nutf2	4.79801	4.0312	4.44172	4.35468	6.43766	6.37487	6.51908	6.24122	6.31947	6.21101
Arpc5	5.97008	5.88339	5.96346	5.8649	5.74898	5.56682	5.5656	5.99847	5.63774	5.86731
Rnf151	-2.5158	-3.33508	-1.8863	-3.33508	-1.10826	-1.45168	-0.850395	-0.493205	-1.76026	-0.927483
Pou2f2	-0.148134	-1.16981	-0.897023	0.0552953	0.735086	1.1895	0.375957	-0.996663	-1.12454	-0.146429
Mgst1	12.8068	12.8475	12.9271	12.7541	8.30564	8.01074	8.57688	7.10187	7.28467	7.6009
Nfib	3.91108	4.06848	4.05278	4.02247	1.05822	1.2943	1.31984	3.773	3.69321	3.74261
Rab25	-2.37115	-3.19043	-3.19043	-0.678226	-1.68429	-1.49391	-0.964638	-0.281189	1.38849	-0.670268
Ubqln4	5.34079	5.27431	5.11973	4.98917	6.30216	6.70804	6.54545	6.46521	6.58136	6.27496
Rps18	5.94474	4.76078	4.58916	5.40223	7.11181	6.54516	6.76695	7.12581	7.19075	7.38295
Rpl10	9.82751	9.54219	9.74187	9.6488	10.2875	10.05	10.287	10.0382	10.1458	10.145
Rps15a	9.4544	9.00531	9.34383	9.21687	11.0165	10.6331	10.8695	11.0511	10.9894	11.3387
Ncaph2	4.50481	4.15781	4.39595	4.35309	5.23493	5.18578	5.40298	5.19812	5.40851	5.13678
Hipk1	3.98761	4.35816	4.30934	4.25289	3.78553	4.12555	3.74137	4.8992	4.9261	4.48369
Gprc5b	-2.42265	-2.58137	-2.11888	-2.01056	0.535323	1.378	1.06114	2.62757	2.56306	1.92433
Man1a2	5.97265	5.9088	5.83045	5.86872	6.5347	6.78573	6.65106	6.36991	6.25273	6.1327
Acyp1	3.90611	3.93008	4.21073	3.65117	3.67754	2.99355	3.10157	3.30612	2.78637	3.25495
Cd163	0.424936	0.355457	0.278461	0.424988	-1.86603	-1.27731	-1.47141	-2.37501	-1.84818	-1.82828
Hdac5	4.28193	4.17731	4.16581	4.19162	4.60157	4.80944	4.73417	3.96443	4.29231	4.00401
Rala	3.73121	3.64097	3.48641	3.81305	3.0869	2.98243	2.92177	3.46222	3.36897	3.40732
Vdac3	6.47379	6.17945	6.44164	6.28883	6.33648	6.18443	6.26902	6.06658	6.1918	6.25871
Vps72	4.37326	3.99673	4.07231	4.04078	4.75822	4.25357	4.52123	4.9357	5.19896	4.9511
Gabpa	3.42659	3.39664	3.39478	3.291	3.61723	3.70612	3.66269	3.49769	3.44253	3.24973
Bmp7	0.128278	-0.855859	-1.14925	-0.715159	2.0461	1.68441	2.56583	2.46404	1.92239	1.66546
Dynll1	5.95724	4.90651	5.89697	5.17321	8.59683	8.05287	8.43141	8.12317	8.04005	8.02392
Pdcl	3.22563	3.13154	3.06883	3.06106	2.31589	2.37974	2.18161	3.01929	2.88934	3.15225
Tmem184b	6.84064	6.81292	6.44407	6.84534	5.63584	5.94046	5.82872	6.17113	6.55611	6.10332
Nf2	3.41032	3.22871	3.19193	3.23224	3.91769	4.14133	3.87729	4.08156	4.20514	4.01859
Zmat5	3.65432	3.31291	3.28872	3.33011	4.22211	4.26008	4.22783	3.5916	3.68129	3.54711
Ewsr1	5.82745	5.53105	5.71479	5.64108	6.7142	6.65284	6.6163	6.48912	6.56069	6.57119
Ap1b1	5.11456	4.87905	4.71852	4.90901	5.25196	5.50848	5.2092	3.95474	4.12862	4.19465
Derl3	2.74786	2.86435	3.51713	2.63779	4.61113	4.61397	4.68132	6.62701	7.49235	6.66353
Tbx1	-3.06774	-4.40633	-4.40633	-4.40633	-4.40633	-4.40633	-4.40633	4.23491	5.11289	4.8057
Gnat2	1.71645	0.362886	1.30444	1.07038	2.80275	1.96684	1.86117	2.2938	1.87996	1.97704
Bcl2l13	2.70942	2.69969	2.64233	2.74648	3.02448	3.27879	3.16396	3.10195	3.18522	2.61896
Dqx1	2.58796	2.02677	2.1603	2.1537	4.16884	3.96496	3.93509	0.211497	-0.237234	1.13537
Lnpk	3.17866	2.46365	2.85649	3.05652	3.71207	4.09245	4.04219	4.99661	4.68272	4.67104
Mymk	-3.54482	-3.54482	-3.54482	-2.58803	-2.29363	-3.01052	-2.99914	1.8163	1.35419	1.26906
Trpm5	-4.93405	-4.01125	-4.93405	-4.93405	-4.93405	-3.45226	-3.68362	-2.31552	-2.799	-2.2121
Rarres2	8.90216	8.79031	8.92695	8.78723	1.91891	0.115924	2.80661	3.77378	4.42901	3.98169
Pttg1ip	6.93954	6.83685	6.85068	6.87952	5.85279	6.09204	6.01341	4.53456	4.41474	4.67502
Trpm2	-0.565093	-1.33847	-1.14321	-1.11867	-0.790684	-0.367414	-0.61617	-4.32893	-3.71577	-2.67601
Ube2g2	4.46164	4.44184	4.74873	4.45246	4.82993	5.06202	5.36085	5.68696	5.37265	5.43761
Met	3.87605	4.27433	4.0154	3.98271	2.75257	3.46365	2.63353	3.12238	2.9183	2.96998
Slc16a12	5.49878	5.56917	5.41632	5.46431	4.50671	4.39815	3.82572	1.4299	1.36894	2.00238
Syn2	-5.02442	-5.02442	-5.02442	-5.02442	-3.30168	-3.79501	-3.51912	-1.52841	-3.4496	-1.75962
Elk1	0.88364	0.983116	0.533859	0.294891	1.57623	1.56831	1.08408	2.00925	2.00208	1.62295
Nav1	0.933311	-0.0966401	0.328866	0.575374	3.55901	4.7059	4.07037	2.16599	2.59295	2.01138
Tnpo1	3.37888	3.44047	3.31982	3.40767	4.18772	4.57021	4.28455	4.59545	4.59199	4.36677
Myod1	-3.97414	-3.97414	-3.97414	-3.97414	-3.97414	-3.97414	-3.97414	2.39945	2.79024	1.90112
Rnmt	1.64752	1.24781	1.40125	1.06549	2.84012	3.10401	3.09887	3.50405	3.46295	3.44456
Kcnq1	-1.69859	-0.917619	-0.483323	0.0459174	-2.59936	-3.44749	-2.19223	-1.41858	-2.63783	-1.41211
Srp14	6.37699	6.19982	6.29903	6.33975	6.64195	6.25564	6.42223	6.66745	6.73938	6.81928
Cdk9	4.9852	4.63567	5.04634	4.80598	5.4394	5.23454	5.46502	5.9142	5.99368	5.88984
Tor2a	5.5028	5.36588	5.53867	5.41237	4.85912	4.6213	5.01155	4.14582	4.02036	4.15678
Fpgs	6.43631	6.42887	6.65729	6.35958	6.55487	6.45513	6.52384	4.59549	4.72735	4.88511
Mkl2	1.60803	1.93068	1.66677	1.337	1.44388	1.68997	1.7518	0.997053	1.09841	1.10249
Cbx5	2.47687	2.36368	2.46677	2.35104	4.18032	4.4789	4.25247	4.52339	4.58375	4.32209
Apobec3	0.810824	0.829345	0.492406	0.711961	-1.57563	-0.880546	-0.998675	3.14512	3.08624	3.0191
Sardh	8.0767	8.1133	8.02423	7.9717	6.44341	6.71437	6.46333	3.32195	3.27643	4.41103
Vav2	6.64788	6.7826	6.70385	6.70151	5.95753	6.30047	6.01899	5.1027	5.12924	4.95071
Ppp2cb	4.84177	4.44253	4.86212	4.62835	4.72935	4.8042	4.93445	5.61586	5.34665	5.33923
G0s2	7.21088	6.07909	5.37183	6.93741	5.40254	5.38398	5.67449	0.660378	0.528841	3.24829
Dmap1	3.75357	3.26703	3.39774	3.57134	4.11256	4.12346	3.89233	3.79594	3.83927	3.67513
Pla2g12b	5.96217	5.99534	5.97306	6.01701	4.72125	5.02067	4.9724	0.708237	1.73573	2.63944
Mcu	2.48262	2.29768	2.39166	2.30152	2.86183	2.74696	2.32403	2.67821	2.45238	2.66534
Oit3	2.225	2.46191	2.24956	2.46965	-1.45623	-3.98578	-0.725987	-1.48485	-0.932025	-1.25528
Bcr	3.23511	3.09037	3.18227	3.02924	2.94886	3.7237	3.24875	2.30887	2.16875	2.12562
Fxyd5	2.50149	1.93052	1.49056	2.03357	1.10205	0.674074	1.87874	3.73659	3.69544	3.74095
Kcnd1	-3.2107	-3.59791	-5.48051	-3.95346	-3.2537	-3.99872	-2.67807	-2.17141	-2.46834	-2.58157
Tfcp2	1.55221	1.50434	1.25727	1.25695	1.59211	1.79989	1.59082	2.15737	1.84079	2.16045
Pou6f1	0.657683	0.479832	0.746835	1.08142	-1.04116	-0.865084	-0.748008	-0.59276	-0.420577	-0.329172
Ubp1	4.86668	4.73543	4.92726	4.69307	4.90548	5.1316	4.99097	5.24535	5.20041	4.82968
Nuak2	2.77745	2.23741	1.98575	2.52115	1.92256	2.14685	1.96076	-1.30801	-0.664903	-0.427054
Ick	1.79418	1.72979	1.6073	1.56394	0.783033	0.833452	0.346076	1.92301	2.16296	1.59373
Sdhb	8.49126	8.63101	8.60181	8.48263	7.61089	7.13792	7.35869	6.36172	6.4717	6.94119
Cox4i2	0.481951	-1.14885	-0.21733	-1.1029	0.265694	-0.746551	0.0741523	-1.18966	-0.164398	0.349968
Snap47	7.19991	6.87524	6.94364	6.9863	5.97047	5.99894	5.54352	5.96555	5.74081	5.89973
Kdsr	2.38016	2.3165	2.23225	2.42565	2.2302	2.18348	2.26488	2.65771	2.53838	2.61356
Vps4b	3.833	3.79707	3.62509	3.91239	3.46072	3.71878	3.42037	3.58298	3.63687	3.63433
Rps25	8.31615	7.95448	8.23256	8.09645	9.39437	8.89625	9.27096	9.24486	9.23126	9.34199
Taz	6.10844	5.72188	5.90119	5.76599	5.4984	5.1173	5.11871	5.32007	5.10319	5.26287
Kif19a	-0.840371	-1.75591	-2.10642	-0.709082	-1.59019	-2.47048	-2.44697	-2.93204	-2.24665	-2.50742
Aldh3a2	6.3768	6.3843	5.94487	6.2843	4.30218	4.68428	4.40529	3.44591	3.61661	3.48194
Zmynd10	-1.2306	-1.22535	-3.89773	-1.64558	0.380625	-0.137439	0.478525	-2.8775	-3.01166	-1.61224
Tmem115	4.41588	4.12594	4.00167	4.1766	4.15666	4.12102	4.22401	4.59113	4.61011	4.15268
Hyal2	5.70265	5.71405	5.69171	5.65352	5.00228	4.95336	5.00098	4.66098	4.72654	4.40678
Ifrd2	6.40177	6.0981	6.15842	6.16143	7.89534	7.88105	7.96008	7.91743	8.04656	7.63645
Hyal1	2.64546	2.66429	2.46207	2.6006	-1.02553	-0.0932112	-0.614015	-1.0479	-0.234253	-1.16714
Tusc2	4.38891	4.27615	4.52062	4.24363	3.54295	3.34721	3.52536	3.02499	3.01321	3.12218
Nprl2	4.06985	3.88081	4.04439	3.90003	3.22434	3.05247	2.87488	3.00449	2.85553	2.74395
Slc38a3	10.5822	10.4715	10.3399	10.4659	6.10347	6.74614	6.45239	3.57243	4.39095	4.05034
Cacna2d2	-5.60988	-4.68707	-3.45299	-4.6531	-3.38306	-3.56106	-3.1252	-1.00659	-1.89217	-2.16316
Rassf1	1.19872	0.885248	0.969045	0.999461	2.39221	2.01665	2.51913	2.8107	2.93965	2.87621
Epn3	-5.03561	-4.1128	-2.87872	-2.78345	-5.03561	-5.03561	-5.03561	-1.63003	-1.03708	-1.83693
Slc3a2	4.84547	4.71011	4.63224	4.66639	5.50232	5.4016	5.53755	5.40661	5.71462	5.42264
Nxf1	5.57852	5.40438	5.35386	5.2476	6.78112	6.54538	6.57824	6.6241	6.51164	6.4
Stx5a	3.65543	3.40715	3.49122	3.62398	4.056	3.66042	3.65024	3.21479	3.21772	2.89911
Slc47a1	5.43798	5.52001	5.25425	5.32703	5.31158	5.59191	5.61391	-0.0739529	-0.970387	2.12943
Tnfrsf13b	-4.43195	-1.40225	-1.80218	-2.1798	-1.14768	-2.54855	-1.94727	-0.622078	-0.595277	-0.98523
Spire2	0.98888	-2.30515	0.255657	-0.683036	4.23377	4.38289	4.52736	-0.00685864	-0.295091	1.97446
Prox1	3.70301	3.8153	3.53428	3.67501	3.84998	4.2675	3.41658	4.36157	4.15113	3.64788
2610507B11Rik	5.01171	4.90562	4.97974	5.00038	4.59491	4.85218	4.45086	4.31808	4.23465	4.29994
AI597479	2.05122	1.86948	1.99034	2.12172	2.12153	2.56766	1.88839	2.93134	2.75966	2.67234
Tmem86a	3.41887	2.55043	2.83033	3.37147	4.94784	4.69615	4.65802	2.21821	2.18402	3.31477
Ifi35	4.93529	4.85707	4.81813	5.06463	3.99718	3.56282	3.60376	2.39837	2.43849	3.21084
Rdm1	3.69959	3.90848	3.83071	3.66624	1.86554	1.40893	1.70195	2.68358	3.14762	2.75996
Nedd8	6.84907	6.62953	6.87467	6.87844	7.00997	6.71972	6.94279	6.67389	6.87923	6.98512
Gosr1	3.55884	3.69353	3.56652	3.57294	3.21349	3.21675	2.95553	2.4387	2.47349	2.47395
Mrpl52	7.33274	7.16402	7.44698	7.23487	6.8223	6.61746	6.71947	5.54823	5.93053	6.9666
Kansl3	4.34853	4.4821	4.32237	4.33425	3.7942	3.88239	3.75187	4.09935	4.20729	3.99404
Eya4	-2.14295	-2.14295	-1.24386	-2.14295	-2.14295	-0.259549	-1.59727	3.70389	3.45683	2.93279
Uckl1os	-1.08091	-0.419088	0.256706	0.612023	1.24094	-0.670769	0.803919	-1.47499	0.32486	0.385306
Faf1	3.36449	3.4619	3.1973	3.30413	3.4913	3.64114	3.58094	2.92302	2.98484	3.15461
Gm266	-0.3807	-2.43621	-0.946402	-3.35902	3.45284	3.42132	3.23522	0.0924842	1.86863	1.62154
Tsacc	2.25198	0.431742	2.10155	1.48255	2.22156	1.63937	1.56676	1.33597	1.53156	1.63614
Mettl16	4.69219	4.4157	4.78007	4.50492	5.57582	5.83819	5.62558	5.83043	6.12413	5.81858
Apol7a	6.19515	6.00912	5.76174	6.16313	-1.62987	-0.482361	-0.0241452	-0.560897	0.00294818	0.0439255
Pigyl	5.55656	5.66365	5.68928	5.86713	4.58986	3.87589	4.53107	3.84996	3.81673	4.40277
Rbm25	3.93832	3.94947	3.90102	3.90863	4.56164	4.67272	4.47247	4.54856	4.47618	4.68663
Psen2	7.10159	7.1051	7.24089	7.08801	6.78384	6.95607	6.86484	3.43577	3.46784	4.35091
Acaa1b	9.73189	9.91467	9.81083	9.67094	4.75869	4.4536	5.55352	2.07152	3.61355	3.42719
Plcd1	-2.46706	-1.172	-2.33097	-1.7554	-3.23667	-3.56454	-1.8893	2.35502	1.65265	1.87638
Fads1	8.69705	8.52292	8.53399	8.75847	5.33214	5.64947	4.94471	4.33114	4.25388	4.16552
Lmbr1	1.56726	1.73413	1.65554	1.86009	1.94816	1.88542	1.53683	2.18404	2.01954	2.26196
Tnfrsf22	-3.11731	-1.95825	-2.72549	-3.61106	-1.04182	-1.37782	-1.85501	2.02419	1.68148	1.6311
Cars	4.32021	3.82232	4.11014	4.13964	4.40954	4.39837	4.56038	4.61909	4.75143	4.53519
Phlda2	2.30455	-0.480071	0.937508	-0.741744	5.49409	6.10141	6.65479	-0.228655	-0.00479282	0.712165
Wnt2	0.621009	0.29694	0.0727087	-0.631568	-4.25119	-4.25119	-3.70551	-1.71551	-1.57956	-1.43803
Kdelr3	-0.743683	-2.09369	-0.439917	-2.61799	-0.510933	-1.52596	-1.66472	2.44206	2.58297	2.48872
Apip	4.94786	4.8744	4.53589	4.56383	3.29173	2.84302	3.00128	2.93296	2.89035	3.12576
Pdhx	3.90374	3.93412	3.75849	3.76175	3.88216	3.84239	3.73079	3.06556	3.26287	3.32732
Vac14	3.41724	3.34182	3.27745	3.26525	3.07069	3.54271	3.19646	2.65726	2.97412	2.73695
Mcoln2	-3.59221	-4.41149	-4.41149	-3.4547	-0.664811	2.06915	0.862633	-3.16599	-2.58595	-1.21281
Slc5a1	-3.39545	-2.25302	-2.29662	-0.555384	-5.1151	-5.1151	-3.86466	-3.21129	-3.54028	-4.21888
Akt1s1	7.89791	7.75711	7.68942	7.57303	8.10198	8.00999	8.1596	8.27584	8.29794	8.23547
Tbrg1	5.13169	4.75525	4.69033	4.87108	5.71084	5.75116	5.738	4.95091	5.15021	5.09329
Adssl1	4.77741	4.89408	4.52025	4.67029	1.33319	1.4143	1.76798	1.77574	1.70899	2.02989
Brf1	4.62125	4.72982	4.87648	4.58899	5.42888	4.96869	5.05057	5.37165	5.22291	5.43575
Odc1	5.16288	4.77937	5.08564	4.8474	6.8609	7.13987	7.11875	6.94765	7.06322	6.86412
Thg1l	0.866332	1.08884	0.504031	0.711385	2.61038	2.33737	2.8215	2.60349	2.69606	2.8462
Adam19	-2.20346	-3.29838	-4.30352	-2.13268	-1.19488	0.0813459	-0.603436	0.324374	-0.557675	0.133504
Pabpc4	4.90023	4.16693	4.40334	4.38356	7.11077	7.25108	7.07878	6.70299	6.97445	6.89508
Exoc3l2	1.64054	1.68954	1.35286	1.9376	-0.0504598	-0.170431	-0.645068	-1.58781	-2.07165	-0.384821
Zfp296	-0.240218	-2.76879	-0.2974	-1.17939	2.19046	1.08693	2.21151	1.71687	1.90818	1.5898
Plin5	4.19685	4.20426	4.76746	4.2582	1.13722	0.561814	2.11625	-0.446086	0.32936	0.932175
Sugp1	3.16332	2.85703	2.71731	2.94328	3.83083	3.77244	3.57069	3.48756	3.41894	3.55342
Dhdh	5.40848	5.39406	5.22148	5.40212	2.89595	2.86819	3.11841	1.3044	1.1364	1.23848
Zfp790	1.06037	1.10637	1.42776	0.643946	0.730167	0.721172	0.432072	0.799517	1.05676	0.664478
Fsd1	-3.06449	-2.40267	-3.88377	-2.92698	-2.37762	-2.65436	-0.138299	-0.387758	0.164914	-0.0849268
Fuz	3.54934	3.33449	3.76406	3.50754	4.06028	3.19559	3.37152	4.48893	4.36637	4.03543
Sptbn4	-6.20685	-4.32425	-6.20685	-5.25007	-5.66076	-4.72506	-3.4044	-2.62575	-3.24614	-3.39369
Pgam1	6.29521	5.94056	6.12083	5.98815	7.87305	7.51283	7.64066	7.57882	7.49664	7.09323
Evi5	4.33212	4.56385	4.47624	4.30009	4.04189	4.22047	3.93744	2.73874	2.59764	2.67052
Evi5l	0.47514	0.652104	0.503113	0.025304	-0.432835	-0.999825	-0.690988	0.29794	0.574721	0.0661794
Snapc2	3.35258	2.93994	3.42565	3.35519	3.51006	3.3459	3.23236	3.8922	3.79426	3.86627
Git1	3.01831	2.30947	2.83777	2.68054	5.31683	5.58144	5.60185	5.12516	5.19864	4.68545
Gltp	2.04482	1.62169	1.57213	1.79997	3.57418	3.2519	3.2651	4.28261	4.11428	3.57323
Bnip2	4.55167	4.53128	4.71564	4.74034	2.29657	2.02728	2.41964	4.75732	4.53773	4.65244
Ccnt1	1.99328	1.84846	2.24408	1.99197	1.9977	2.13291	2.41797	2.48021	2.49611	2.27742
Scarf2	1.118	1.01717	1.056	1.10963	-1.2139	-1.94101	-1.00993	2.49015	2.94425	2.57775
4930579F01Rik	-0.523653	-2.94769	-1.71361	-0.778319	-3.8705	-3.8705	-3.8705	-3.44531	-3.8705	-3.8705
Brms1l	1.46748	0.493212	1.02662	1.52163	1.93204	1.89507	1.61282	3.16024	3.13038	3.01487
Med15	3.4123	3.4269	3.08563	3.19655	3.47811	3.7048	3.45383	3.86013	4.0103	3.42153
Dhdds	4.03755	4.02888	4.07103	4.04791	4.01119	4.16007	3.81706	3.50591	3.68606	3.74233
Crybg2	-0.872842	-0.697282	-1.44487	-1.93685	-0.188435	-1.01024	0.246332	-0.74715	-0.758585	-1.23694
Ubxn11	-1.46177	-2.25049	-2.28281	-0.999119	1.12976	0.165212	0.439085	1.49074	1.35915	1.48446
Mogat1	-2.5551	-2.45157	-0.389049	-2.41759	0.0401171	1.20216	1.50837	-3.37438	-2.72782	-3.37438
Tjap1	2.023	1.63047	1.73855	2.05097	3.35983	3.12509	3.10463	4.02363	4.04862	3.80321
Ehf	-0.177069	-0.776568	-0.813327	0.264332	-2.65917	-1.73585	-1.40874	-1.906	-1.08436	-0.817794
Rpl15	8.4077	8.15648	8.43416	8.16792	10.1257	9.6057	9.96299	9.87139	9.68662	9.67407
Tmem167	5.3397	5.19492	5.18708	5.33201	5.06413	5.1223	5.16722	5.19512	5.05718	5.1011
Steap4	5.64205	5.00357	5.71945	5.72253	-0.0960945	-0.0800727	0.926748	1.78517	3.00306	1.59806
Mplkip	2.48566	2.78087	2.6968	2.50438	3.14624	2.7224	3.29623	3.16361	2.90912	3.05434
Kif11	0.809758	-2.03094	-0.420518	-0.907067	4.26477	4.16905	4.11054	3.85235	3.9705	3.64499
Rpa3	4.45492	4.58999	4.35804	4.64136	5.68626	5.1307	5.61254	5.21448	4.87809	5.4219
Mlkl	1.62469	1.42781	0.983771	1.58122	-1.07845	-0.74381	-0.847334	0.06467	0.236467	0.225885
Tnpo3	3.88609	3.82344	3.89962	3.53733	4.32675	4.74782	4.40608	4.43096	4.52363	4.20143
Ttll5	1.98538	1.92329	1.82778	2.02898	1.58226	1.93766	1.64882	1.67582	1.80589	1.4874
Zfp715	1.05303	1.63783	1.36739	1.56509	0.559169	0.433294	0.533053	1.5282	0.701902	0.702841
Rps5	9.51861	9.00803	9.50725	9.27983	10.9869	10.5922	10.8902	10.7275	10.9043	11.0463
Adgrl1	0.436661	-0.408218	-0.228996	-0.242446	2.62178	2.45691	2.04963	3.15217	3.00483	3.05268
Amotl1	0.397329	0.260044	-0.143877	0.272006	0.0328243	1.52972	-0.22094	2.40387	2.72874	2.50232
2200002J24Rik	-1.47291	-0.811095	-1.39311	-2.29219	-1.041	-1.06278	0.688869	-2.29219	-2.29219	0.83719
Etv5	-0.0198302	-0.414431	-0.364063	0.0156575	-2.58327	-2.03836	-1.53629	1.60012	0.866854	1.45225
Tmem190	-1.78471	-1.78471	0.627914	-0.827918	1.19749	1.24595	-1.23902	2.312	2.47031	2.0581
Gfod2	1.01737	1.13523	1.61493	1.08863	-0.2075	-0.62321	0.0220218	1.10046	1.03585	0.979721
Enkd1	-0.450241	-1.94747	-0.79879	0.076162	1.38637	0.944565	1.09914	3.96306	4.22971	3.6565
Atp6v0d1	6.28313	6.10921	6.1973	6.15403	5.30405	5.22549	5.06998	4.6489	4.74799	4.84832
Ptprs	0.695369	0.209187	0.398073	0.497711	0.758928	0.174403	0.337557	4.08315	4.07463	3.53321
Slc41a1	0.767295	0.315856	0.129125	1.07919	2.18564	2.42198	2.45522	2.69601	2.17716	2.12678
Iglon5	-0.194583	-0.61703	-2.62288	-1.54523	-4.46873	-4.46873	-3.52806	-1.43351	-2.89391	-1.74678
Igf2bp1	-1.7089	-6.14467	-4.29882	-4.61762	0.67896	3.16551	2.70016	1.9934	3.34819	1.99357
B4galnt2	-1.84135	-3.86215	-1.44953	-1.92746	-1.63533	-1.97875	-2.92148	-0.0522751	0.161675	0.105018
Zfp651	2.49189	0.304783	1.49302	1.16875	5.51799	5.75108	5.3609	4.57006	4.57877	4.55496
Nelfb	6.72362	6.55572	6.41187	6.45473	6.80763	6.54736	6.66658	7.2453	7.22726	7.1234
Card14	-1.33684	-3.58174	-5.06284	-3.53578	1.77247	2.07518	1.46108	-4.63765	-3.63187	-3.22146
Tmem175	2.59383	2.32472	2.93407	2.56485	2.48648	2.31935	2.24114	2.54735	2.37376	2.0613
Bcas1	-4.54743	-3.62462	-4.54743	-4.54743	-3.04128	0.927628	-2.63736	-3.79425	-4.54743	-2.13984
Tango2	6.10408	5.92153	6.10825	6.14669	4.20693	3.87902	3.68001	3.72811	3.84128	3.73525
Aldh1a2	-2.91835	-3.33413	-1.12207	-2.32225	-4.25694	-4.25694	-4.25694	-4.25694	-2.21786	-1.63236
Ndufs2	7.67798	7.61533	7.75916	7.54706	7.30003	7.1395	7.0979	6.69423	6.79367	6.91391
Atraid	6.84692	6.68672	6.75132	6.80899	4.99193	4.91019	4.95962	4.64845	4.70294	4.78502
Cad	2.8078	2.11104	2.07133	1.84905	5.20333	5.59001	5.22718	5.04385	5.29623	4.70508
Lypd8	-3.20636	-3.20636	-2.30727	-3.20636	-0.844273	1.00164	1.34981	-3.20636	-3.20636	1.04799
Sh3bp5l	5.99507	6.00195	5.87946	5.88809	5.61006	5.64929	5.54093	5.52331	5.5313	5.49576
Atad1	4.71719	4.48325	4.56282	4.65736	4.61504	4.66902	4.50359	4.38482	4.23434	4.37826
Pten	4.00082	4.28617	3.94753	4.14666	3.23632	3.11475	2.79228	2.78068	2.80212	2.68709
Pea15a	3.22968	3.18051	2.96896	3.40863	3.28024	3.07367	3.31504	3.85465	3.47459	3.64958
Timm23	5.6449	5.46997	5.76344	5.36573	5.9141	5.94794	5.93595	5.44378	6.01922	5.34389
Tnfaip8l2	1.55071	0.853848	-0.109272	1.37202	1.39547	0.136178	1.59293	-0.208912	0.504249	0.258462
Trnt1	3.38971	3.47985	3.3105	3.46382	4.25527	4.61942	4.51395	4.40288	4.34776	4.4773
Ehmt2	5.06088	4.83722	4.77413	4.85475	5.65145	5.74861	5.67214	5.51837	5.68376	5.52238
Elof1	6.37901	6.21277	6.29661	6.11402	6.08731	5.70008	6.14242	6.08383	6.16396	6.1738
Med16	4.22013	3.93758	3.92049	4.03189	4.60016	4.85751	4.72703	3.49226	3.88905	3.49061
St3gal1	4.28618	4.17654	4.34341	4.24301	3.03483	3.52395	3.54634	1.70649	1.93242	1.62325
Tmem259	6.76084	6.63668	6.60389	6.57751	6.06195	6.01945	6.12831	5.96479	6.08173	5.85305
Rnf170	3.80423	4.16506	4.14008	3.85724	1.33102	1.41478	1.58668	2.98388	2.7896	2.9478
Clip3	-1.96943	-0.702545	-2.17076	-1.42066	-1.99697	-3.31874	-3.29523	3.88582	3.75466	3.40659
Dedd	1.53969	0.364954	1.19151	1.20597	-0.15754	0.085385	0.446844	1.14776	0.956184	0.796762
Nit1	4.95835	4.86102	5.06093	4.9796	3.49251	3.28703	3.36905	2.21936	2.10041	2.1588
Prdm15	-0.395004	-1.14157	0.199578	-0.543951	0.944658	1.02461	0.794347	1.1456	0.895122	0.817378
Rnf168	2.36219	2.1465	2.24628	2.37511	2.82444	3.00632	2.63339	3.04018	2.97822	2.87398
Tctex1d2	1.97176	1.66872	1.78287	1.34184	1.73433	1.6982	1.81527	3.11529	2.59784	3.06272
Chp1	6.23873	6.10856	6.25022	6.1477	3.8865	4.41038	3.88112	4.08895	4.12686	4.12908
Trpv4	-2.49889	-2.09632	-2.13893	-2.03624	-1.41785	-2.43696	-0.36086	0.998655	0.403471	0.512687
Klhl3	0.583225	0.915452	1.25982	0.456894	-4.00478	-3.34762	-3.55477	-3.07394	-3.06388	-3.19385
Tvp23b	4.60124	4.70653	4.59903	4.64674	4.39145	4.56439	4.45381	3.93847	3.71242	4.01923
Dnajc7	5.80725	5.73535	5.75801	5.70343	6.06806	6.13324	6.06308	6.32542	6.3964	6.51297
Cacybp	4.44657	4.4394	4.55685	4.28897	5.83511	6.0043	6.07833	5.93016	6.07865	6.0773
Cluap1	1.79748	1.79299	1.79208	1.83759	2.48803	2.17382	2.14135	2.34646	2.40545	2.35359
Zswim7	4.66629	4.40425	4.38327	4.30732	3.44366	3.61721	3.56529	2.39585	2.01763	2.53703
Pigl	2.13268	1.57632	1.80465	1.47039	2.34825	1.96793	1.84202	2.34913	2.47699	2.33632
Ndufa2	8.267	8.23897	8.39736	8.35267	6.98751	6.68293	6.85359	6.6506	6.97774	7.42461
Pam16	5.90801	5.60318	5.62482	5.85255	5.54066	4.9255	5.36169	5.3257	5.28794	5.54654
Glis2	3.42424	0.968557	2.38076	2.18735	6.19071	6.27765	5.90231	5.25923	5.44088	5.0323
Cox6c	8.84369	8.94683	8.97967	8.92478	7.55888	6.75862	7.31709	7.70937	7.65426	8.1523
Bicc1	1.82136	0.42816	1.15097	0.803324	4.99945	5.0405	4.31295	3.00634	2.74448	3.37945
Ube2z	4.49464	4.32483	4.47041	4.48822	4.36648	4.63513	4.57345	4.71526	4.7391	4.71535
Tmem87b	3.21635	3.13212	3.09608	3.35434	2.52932	2.74076	2.65098	2.84132	2.92896	2.98305
Anapc1	2.83198	2.51283	2.54671	2.59263	3.79193	4.10414	3.84603	3.88453	3.99217	3.48333
Mertk	2.15276	2.06005	1.91271	2.06958	1.63469	2.27114	1.97266	-0.539652	-0.521255	-0.144657
Tsg101	4.75994	4.74037	4.75021	4.61649	4.54177	4.44401	4.36972	4.66226	4.6724	4.51064
Hps5	2.0548	1.86958	1.92985	1.87679	2.3794	2.34819	2.13923	1.827	1.76448	1.60415
Map3k4	2.8796	2.67738	2.61806	2.9023	3.14635	3.56028	2.9137	2.7927	2.99369	2.73274
Piezo1	-0.141439	-1.06179	-1.27525	-1.07292	1.76356	2.13094	1.64189	3.30753	3.32161	2.78021
Rnf166	3.52876	3.46117	3.13706	3.62238	2.61283	2.47864	2.71579	3.66417	3.4388	3.52422
Ankrd28	2.86279	2.77172	2.72117	2.78114	2.94734	3.15993	3.01135	3.54922	3.46082	3.30976
Ankrd52	2.17976	1.76507	1.89351	1.95323	2.50393	3.27373	2.6192	3.1689	3.53019	3.1942
Pkd2l2	0.363982	1.13422	0.983339	0.138588	0.979858	0.202854	0.237573	0.868677	0.808511	0.621358
Srp19	4.77594	4.66173	4.57286	4.70685	5.53968	5.76027	5.69406	4.8807	4.98689	5.13388
Clec4f	7.93041	7.46989	7.21525	8.03591	2.38218	0.502807	2.87922	4.01339	4.6675	3.67516
Wdfy2	1.95339	1.725	1.9582	1.81637	0.48041	0.909722	0.355268	0.834092	1.00542	0.484177
Rbsn	1.07712	0.993503	0.914298	1.2901	1.6403	2.00452	1.67634	1.80089	1.7783	1.74364
Mrps25	1.93389	1.53683	2.16623	1.69988	3.14239	2.82583	2.90771	2.15828	2.07726	2.69883
Dguok	3.46117	3.51438	3.35184	3.25735	2.62876	1.93612	2.35441	1.97217	2.18255	2.53413
Camta1	-0.176811	-0.580063	-0.427399	-0.130323	0.0330632	-0.592644	-0.376661	0.492244	0.317496	0.320738
Csf1	2.40827	2.05889	2.27141	2.27755	-0.378485	0.0154006	0.476784	1.03993	1.4728	0.770706
Strip1	3.11797	2.75867	2.64355	2.81514	2.70283	2.88433	2.84783	3.23328	3.31166	2.89593
Kif1a	-2.4046	-2.4046	-2.4046	-0.469916	-0.327059	-0.708077	0.0800779	-1.38437	0.132966	0.40856
Slc25a11	6.49385	6.44071	6.28435	6.44311	5.68645	5.83354	5.70904	5.1346	5.09973	5.36956
Chrne	-2.92872	-1.07562	-1.11823	-3.748	-3.20191	-2.82468	-2.80733	-3.748	-3.748	-3.748
Cmc2	5.44195	5.30685	5.70361	5.38667	5.76142	5.64083	5.9959	4.6693	4.94322	5.54176
Chfr	2.68394	2.78292	2.78116	3.0328	3.10031	2.98798	2.89599	3.13286	2.83068	2.61627
Tex261	4.95493	4.80086	4.9684	4.8212	4.38614	4.44115	4.41105	4.51923	4.56001	4.4491
Fam120b	2.5917	2.57401	2.35738	2.51071	2.91814	2.91538	2.86657	2.57723	2.34876	2.20729
Tbp	2.6412	2.76429	2.60272	2.43957	3.7507	3.29729	3.67657	3.52657	3.49881	3.19368
Psmb1	6.89824	6.73888	6.9015	6.79013	6.64281	6.41091	6.50504	6.51156	6.51438	6.62256
Dll1	-0.00904846	0.540956	0.0876774	0.353571	-0.478428	0.55663	0.532884	-0.607272	-0.0331527	-0.631894
Nol3	-0.361396	-0.724805	-0.245621	-0.827391	1.87746	1.28917	1.38311	0.838383	0.345461	0.598633
Fhod1	2.60068	3.1448	2.86127	2.89295	3.1341	3.02059	3.28585	3.92546	3.82174	3.94856
Slc9a5	-2.6152	-2.21262	-3.03916	-3.92822	-2.28536	-2.83619	-1.99049	0.427174	0.264366	0.13438
Elmo3	3.74809	3.6023	3.66933	3.81235	2.40586	2.10369	1.75096	-0.23163	0.20151	-0.230118
Stc1	-5.14742	-5.14742	-3.69865	-3.62037	-2.0063	-1.53791	-0.482677	-2.17381	-2.03753	-1.30462
4931428F04Rik	-0.469324	-0.0889895	-0.136495	-0.604736	0.632925	0.0631135	0.446712	0.868035	0.660955	1.0205
Tppp3	-0.120023	-0.40577	-0.189509	-0.349975	1.60614	0.169145	0.611185	3.49636	3.77758	3.24103
Msh3	1.94383	1.93702	1.72587	1.72822	2.16556	2.50222	1.92259	1.60423	1.5961	1.53865
Adamts13	2.11966	2.19953	2.18564	2.16267	1.39952	0.969473	0.107456	-1.01549	0.031168	-1.06218
Tmem208	5.78042	5.59947	5.99887	5.74325	5.34175	5.12669	5.4544	5.29332	5.01479	5.47212
E2f4	4.02468	3.63933	3.80055	3.51916	5.24918	5.31162	5.3796	5.31806	5.32449	5.03367
Surf4	10.2795	10.1537	10.1654	10.2265	9.9114	10.1748	9.94208	8.92204	9.02808	8.94833
Surf2	3.80171	3.38062	3.53499	3.79696	4.95572	4.67563	4.98978	4.35826	4.45024	4.39481
Dnajb9	4.30761	4.53035	4.46626	4.43599	3.09963	3.21735	2.90737	2.69967	2.43866	2.63744
Naf1	0.868695	0.50916	1.01882	1.13821	2.73433	2.90943	3.03813	3.79408	3.52276	3.41693
Yes1	2.56281	2.56661	2.69098	2.60309	2.63594	3.09692	2.74349	2.79448	2.38498	2.58408
Ppp1cb	4.25947	4.24554	4.41766	4.43089	4.59756	4.78571	4.72188	4.85764	4.75072	4.95521
Gorasp2	6.06524	5.97179	5.92333	5.88271	6.05619	6.18901	6.08363	5.49161	5.62954	5.38592
Tsen15	3.38301	3.06441	3.44054	3.78781	4.02883	4.16119	4.3191	4.88679	4.72337	4.86626
Efr3a	6.8549	6.85966	6.71719	6.83589	5.64028	6.14627	5.81358	6.22989	6.03918	6.17556
Trappc2l	3.94538	3.70612	3.83492	3.7908	3.69806	3.79628	3.69311	3.29401	3.37054	3.50864
Acsf3	5.03754	4.90047	4.9001	4.71529	4.1727	4.03272	4.11704	3.45953	3.53257	3.53735
Ddx19a	3.54027	3.51303	3.51425	3.7193	4.58532	4.68604	4.49246	4.17927	4.14236	4.11127
Galns	2.18358	2.11079	2.23035	2.26191	2.72916	2.63011	2.68074	1.92308	2.07821	1.63099
Gata2	-2.14334	-1.98038	-0.877661	-0.93948	-1.95197	-1.2948	-1.78644	-1.83274	-1.82391	-1.8579
C8g	9.50118	9.481	9.59055	9.53512	2.48516	2.20983	2.53191	2.95635	3.27508	3.24157
Entpd2	0.915224	1.10055	-0.0574331	0.928976	0.6356	0.31118	-0.284927	-0.534386	0.181246	0.490652
Rabl6	6.16156	6.04082	6.29504	6.11159	7.40549	7.07417	7.2667	7.41854	7.49629	7.36305
Ptgds	0.830888	1.68256	1.16372	1.10864	-2.80925	-2.27495	-0.448212	3.46563	4.45173	2.68004
Edf1	8.76243	8.72653	8.78521	8.73929	8.43347	8.04607	8.26402	6.77333	6.95919	7.17718
Clic3	1.41557	0.440051	0.654382	0.183693	-1.01707	0.209456	0.241244	-0.709569	-0.00554273	-1.29496
Npdc1	2.88914	3.32214	3.09074	3.0015	3.90322	3.74363	3.65585	7.1227	7.07289	6.88789
Fbxw5	6.5827	6.57928	6.32601	6.52023	5.52803	5.78554	5.46535	6.15707	6.29245	6.02139
Slc25a13	6.89082	6.85894	6.72192	6.74827	5.67062	5.93013	5.66428	3.04091	3.07597	3.8315
Ube2i	5.62578	5.22878	5.39191	5.26519	6.57513	6.61261	6.6906	6.7059	6.64685	6.64611
Tsr3	4.59998	4.37471	4.17444	4.23945	4.67063	4.5339	4.71269	3.96587	4.24157	4.36679
Unkl	-0.621673	-0.488286	-0.0473479	0.223132	0.367716	0.464447	0.070331	0.348478	0.370396	-0.0217841
Lrrk1	1.90265	1.95642	1.49294	1.88859	-1.66604	-1.84195	-1.66728	2.47126	2.43466	2.31262
Actn1	3.62907	3.43655	3.2922	3.6785	1.83307	2.42286	2.20915	3.97221	3.81014	3.84084
Sirt2	5.71605	5.62249	5.57385	5.45524	4.49328	4.44903	4.41974	4.64181	4.78859	4.57773
Hnrnpl	5.9277	5.64312	5.70988	5.677	7.15948	7.07076	7.1633	7.21564	7.2993	7.06789
Nolc1	4.42674	2.97372	4.00869	3.5465	6.81049	6.69921	6.63204	5.78266	6.1011	5.89676
Casd1	3.27426	3.17443	3.59131	3.24518	2.17887	2.70094	2.33126	2.66955	2.43886	2.60102
Cnksr3	1.47289	1.36733	1.72005	1.52718	3.19805	3.52586	3.09965	1.95465	2.12828	1.74864
Mtmr1	6.44557	6.31872	6.19357	6.38519	5.45301	5.84523	5.40697	5.68259	5.77255	5.43961
Hmgb3	3.37185	2.33868	3.06227	3.1313	4.03986	4.20166	4.08443	4.88951	4.92488	5.07882
Map2	-2.89267	-2.5439	-2.45342	-2.63158	-0.573637	0.0870204	-1.3798	1.46927	0.795876	0.721126
Cyp2j9	1.78066	2.06077	1.27571	1.93831	-3.55842	-4.10451	-4.10451	-2.66422	-2.83335	-2.90805
Abca1	4.26431	4.16974	4.12158	4.29756	3.07776	3.61767	2.88462	2.04433	1.65529	2.08909
Nipsnap3b	6.10048	5.99497	6.02551	5.94835	4.2073	3.68562	3.75222	3.52084	3.60869	3.74928
Lage3	5.33079	5.03445	5.42917	5.3884	5.7529	5.31371	5.6214	5.21397	5.5385	5.5481
Ubl4a	4.59148	4.52529	4.67984	4.46218	4.75616	4.60837	4.68532	4.48454	4.48594	4.55309
Gdi1	4.79462	4.79377	4.75553	4.69344	4.02248	3.64245	3.67648	4.28994	3.94973	4.34871
Sash1	3.17441	3.00106	3.15137	3.25652	1.80661	1.79076	1.95945	2.9744	2.47457	2.4322
Gadd45b	3.27574	1.68031	3.07323	1.93173	6.26499	5.48403	6.07605	5.06784	5.34795	5.13174
Zdhhc12	4.7356	4.54442	4.40862	3.95373	5.27097	4.98503	5.05759	4.26662	4.06278	4.26094
Endog	6.56187	6.47613	6.61611	6.47066	6.69201	6.47964	6.94332	3.42815	3.65338	4.34379
Cybb	1.23215	0.726372	0.46749	1.31442	0.964361	1.04111	1.02123	-0.144576	0.54106	0.505694
Golga7	5.29813	5.19813	5.20014	5.2144	4.33447	4.21439	4.29047	5.04394	4.78841	4.81576
Xk	0.326488	-0.117264	0.127871	-0.33708	-0.112488	0.651621	-0.75701	-0.0848961	-0.151205	-0.108767
Pcolce2	-0.953825	-1.12999	-1.71973	-0.852195	-0.882771	-0.35815	-0.985471	-0.730157	-0.615324	-0.481915
Cd48	0.831213	-0.651785	-0.0538187	-0.0809797	1.58214	1.54566	1.86161	-0.0150679	0.121412	0.429335
Clpx	4.8504	4.78943	4.9053	4.78753	4.96449	5.14427	5.23518	3.82718	4.08206	4.14544
Trabd	7.66858	7.72733	7.71447	7.6748	6.89833	6.85505	6.75094	6.28886	6.14913	6.27127
Dennd6b	0.785683	0.376615	0.688638	0.788275	1.55449	0.935693	1.43147	0.816266	0.667534	1.09678
Cd83	-0.502904	-1.71428	-1.40133	-0.299475	0.451665	0.967132	1.06465	-1.18096	-0.00885446	0.134392
Cltrn	-3.55211	-3.55211	-2.65303	-3.55211	-1.32529	-0.689096	-0.749663	-2.53188	-3.19291	-0.738949
Ace2	-3.13326	-2.39899	-1.04831	-1.76072	-3.34676	-2.80409	-3.3476	-3.60741	-4.8529	-3.19621
Gzmb	-0.365968	0.251582	-2.15135	-1.66543	-1.6891	-1.71672	-1.69006	-3.60012	-3.60012	-3.60012
C4a	8.84386	8.38125	9.02268	8.40799	2.86165	3.60977	3.97138	3.0296	2.47106	2.82151
Ager	-1.78817	-2.58501	-2.60873	-2.55103	0.588481	-1.459	-1.14678	0.30206	0.63623	0.679916
Atf6b	6.5865	6.43917	6.52895	6.36439	6.94167	7.27206	6.88929	8.04137	7.97641	7.70935
Egfl8	0.06659	-0.713647	-0.349088	-0.244056	0.0469133	-1.11874	0.527592	0.677146	-0.433291	0.0972382
Notch4	-0.533219	-1.36537	-1.04654	-1.12809	-0.286582	-0.80179	0.320313	0.61038	0.318638	0.688493
Ppt2	4.15532	3.86877	4.0578	4.1635	4.2979	4.08868	4.31497	3.46655	3.39829	3.13711
Rnf5	6.09121	6.07744	6.025	6.14283	5.80028	5.61769	5.49015	4.24137	4.31594	4.08593
Cacfd1	6.38322	6.25415	6.23899	6.41584	5.61112	5.73052	5.32187	4.95845	4.82032	5.39107
Hivep2	-0.763418	-0.10715	-0.880448	-0.354323	-2.7564	-2.48308	-2.49623	0.889136	0.68324	0.734002
Arnt	4.30011	4.21986	4.3385	4.15685	3.6531	3.85782	3.47205	3.4934	3.38893	3.10464
Itga2	-5.08823	-3.45359	-4.45873	-4.38045	-3.54542	-4.98419	-4.40221	-3.65345	-2.9468	-3.28293
Mocs2	8.02006	8.08804	7.87248	7.92202	5.65685	5.7126	5.73531	5.12887	5.01638	5.28017
Nat9	5.22762	5.21685	5.36698	5.3739	3.15752	2.5969	3.01812	3.21742	3.2642	3.61501
Lpl	3.37878	3.70209	2.73085	3.27505	4.93426	5.63531	4.28237	3.49806	3.74231	4.69518
Atp6v0e	4.16788	4.08254	4.12225	3.88585	4.48433	3.92952	4.34555	4.33463	4.34713	4.21658
Zfp318	2.80722	2.66369	2.73101	2.88016	2.76245	3.01692	2.6669	2.38033	2.39532	2.33811
Ttbk1	-1.2505	-1.22236	-0.688698	-0.792268	-4.1542	-4.64753	-5.87694	-4.26507	-4.17132	-4.98073
Srf	3.29851	3.00603	3.424	3.32984	3.777	3.90874	3.86288	4.66038	4.88973	4.38413
Lama5	0.0728767	-1.38462	-0.985561	-1.11875	3.06175	3.16114	3.15096	4.06798	3.92068	3.48535
Steap1	-1.35592	-1.89563	-2.47764	-3.37672	2.14973	2.09833	2.6536	-2.95153	-3.37672	-1.09123
Steap2	1.2351	0.846286	1.03691	0.916271	3.41249	4.07848	4.0329	-0.151672	-1.097	1.06211
Hspa8	8.91474	8.74517	8.87464	8.67131	9.69605	9.50565	9.60496	8.97518	8.8354	8.934
Serac1	0.268321	0.287871	-0.424283	0.155842	0.899368	1.49124	0.844518	-0.28698	-0.355717	-0.672036
Awat1	-2.73387	-3.55315	-3.55315	-3.55315	-0.4893	-0.112031	0.240942	-2.79997	-3.55315	-2.1083
Pdzd11	3.69933	3.46373	3.77377	3.58458	3.09038	3.11405	3.05462	3.59743	3.45204	3.35956
Psma2	5.23421	5.0276	5.1108	5.05764	4.95067	4.9845	5.1328	4.79341	4.86476	5.17065
Mrpl32	3.17366	3.2279	3.33638	3.14422	2.88033	2.56209	2.86837	2.88378	2.91016	2.98647
Setdb1	2.83506	2.45624	2.54377	2.56854	3.87912	4.19621	3.72558	3.75447	3.74922	3.64795
Anxa9	0.0595817	0.0541008	-0.352432	-1.45416	1.42427	0.925404	1.23751	0.595656	0.411435	-0.0809104
Prune1	2.5081	2.03267	2.40298	2.63514	3.33409	3.62176	3.67779	3.87731	3.86065	3.42039
Cers2	9.08057	9.10072	9.17687	8.98126	7.13157	7.18554	7.35744	6.89926	6.87775	6.53015
Capza2	5.05145	4.82545	4.89912	4.90904	4.91647	5.08403	4.91927	5.41986	5.24382	5.49268
Plekho1	1.91269	1.34105	1.91608	1.17255	1.85464	1.54599	1.9407	4.60886	4.84307	4.60139
Vps45	2.13913	1.93591	1.88584	1.75834	1.87215	1.68035	1.58349	1.92029	1.81177	1.98917
Prpf3	2.19464	1.58787	2.19527	1.85261	3.48609	3.6718	3.54796	3.03647	3.05977	3.191
Anp32e	5.52093	5.02833	5.16304	5.16176	6.87557	7.06653	6.81274	7.53961	7.5998	7.52262
Aph1a	6.18909	6.12192	6.10386	5.99922	5.78855	5.74104	5.50889	5.49254	5.48883	5.46126
Tab2	3.77934	3.82484	4.07974	3.79087	3.61534	4.08067	3.71307	3.78725	3.76731	3.82961
Ppil4	2.42086	2.11876	2.72552	2.35228	2.22669	2.78024	2.62074	2.9058	3.0581	2.93976
Cnih1	6.59467	6.4452	6.65833	6.24503	6.433	6.33407	6.49708	6.59168	6.27139	6.43011
Eps8	3.26572	2.84814	3.01264	2.52126	3.42968	4.43929	4.79871	5.41488	4.43785	4.89107
Med22	3.79434	3.52745	3.60019	3.50842	3.20452	3.56405	3.45887	4.21112	4.23169	4.03261
Surf1	5.50479	5.40371	5.40163	5.50503	5.61783	5.37049	5.30045	4.124	4.32967	4.39295
Med28	2.58062	2.2892	2.79099	2.49728	2.74015	2.74073	2.73627	2.86041	2.86964	3.10847
Qdpr	8.39472	8.46785	8.49106	8.45168	6.83081	7.1789	7.25462	4.3697	4.79017	5.45393
Gnrh1	0.225523	-0.31418	-0.3465	-0.268221	-0.544085	-0.565862	1.3447	1.04659	-0.0896545	-1.27867
Sqstm1	7.86795	7.9692	7.793	7.83911	6.22534	6.32899	6.43258	6.40936	6.4589	6.47035
Nfe2l2	4.76301	4.84833	4.33332	4.78192	4.18141	4.16633	4.33278	4.73854	4.60692	4.54523
Rxrg	2.14815	2.19855	2.66909	2.14474	-4.05406	-4.05406	-3.50838	-0.0467792	0.490313	-1.33211
Rxra	7.15438	6.91243	7.04103	7.2117	5.03437	5.46869	5.11989	3.98748	4.34838	4.14281
Adamtsl4	0.28473	-0.718899	-0.591336	0.10897	-2.60524	-1.98329	-1.39584	-1.50988	-0.674474	-1.5346
Fcrls	-2.54273	-2.54273	-2.54273	-2.54273	-1.03659	-2.54273	-1.60206	0.862848	1.79529	0.722068
Cd5l	5.45472	4.64168	4.48169	5.35352	5.86188	5.71741	6.35675	2.57503	3.7112	3.73944
Prpsap1	7.48312	7.19063	7.23654	7.18346	7.80937	7.96452	7.92576	7.24911	7.24325	7.18793
Fam184b	-2.18245	-4.23796	-2.74815	-2.90861	-0.815564	-0.667923	-0.662109	-3.72048	-5.16077	-3.00868
Ncapg	-0.432505	-3.48566	-1.25435	-2.04325	2.61091	2.9369	2.91815	2.81471	2.60626	2.56017
Lcorl	5.0028	5.06957	5.25811	4.88476	4.89876	5.05761	4.62566	5.59124	5.32588	5.29531
Lta4h	4.09615	4.00975	4.21591	4.17563	4.84624	4.93732	4.81363	4.90321	4.82553	4.784
Amdhd1	6.5572	6.61565	6.33789	6.44355	2.94502	2.77975	3.14416	1.58471	1.20343	2.60725
Dstn	6.56408	6.45285	6.61356	6.40374	5.84726	5.99122	5.86864	6.43113	6.48793	6.49194
H2afy	6.09281	5.83488	5.84801	5.77673	6.13958	6.07801	5.99083	6.41994	6.36359	6.31357
Gtf2ird2	3.70792	3.41366	3.48385	3.39745	3.53309	4.05354	3.72547	4.43599	4.44149	4.39722
Bola1	5.46158	5.15894	5.07798	5.1038	4.92866	4.18188	4.68808	4.63923	4.84388	4.96698
Castor2	-1.68499	-0.903908	-0.914723	-1.65028	-1.34641	-1.52492	-0.463058	1.78591	1.86489	1.6686
Fcgr1	2.67439	2.54962	0.929251	2.85886	2.58718	2.23543	2.00286	1.28074	2.01695	2.33379
Ncf1	-0.49625	-0.280663	-0.398475	-0.283516	-1.71864	-1.95402	-2.61214	-0.0464386	1.02621	0.775076
Wnt11	-4.86508	-4.86508	-4.86508	-3.90829	-4.86508	-3.94176	-3.61464	-2.24655	-1.4195	-3.66862
Adss	4.4442	4.19701	4.23407	3.97871	5.26323	5.26916	5.2861	4.84038	4.76819	4.84261
Il17rb	2.35471	2.17454	2.54296	2.14404	1.30826	1.66646	1.67904	-0.482864	-0.815667	-0.945647
Cacna1d	-0.311915	-0.203728	-0.380685	-0.582669	-3.13324	-2.64155	-2.26626	0.637158	1.31019	-0.142905
Chdh	5.44799	5.61452	5.31092	5.54796	4.29508	5.07049	4.98552	1.22319	1.45299	1.96792
Actr8	5.56272	5.56894	5.52209	5.2767	5.36957	5.4688	5.37695	4.97002	5.11626	5.05371
Lrrc27	0.848077	0.0678399	0.243696	1.23355	2.35631	1.55349	2.19802	1.94978	1.63775	1.58109
Fnta	4.65288	4.50149	4.48554	4.61371	5.13092	5.08156	4.9674	4.58959	4.72962	4.80118
Mtrex	2.33298	2.33213	2.24845	2.30023	4.06877	4.34889	4.12473	3.86344	3.98391	3.7763
Lbp	5.1471	4.72638	5.36371	5.02745	4.59783	5.03276	4.7114	4.3514	3.94612	3.85852
Celsr1	0.0488641	-0.252071	0.165744	0.172884	2.21214	2.45937	2.1825	-0.727197	-0.0242965	-0.711217
Fli1	-1.69648	-0.10337	-0.484478	-1.18875	-0.017227	-0.827268	-0.280677	-1.10836	-1.15404	-0.260523
Stard13	2.64043	3.13904	2.79235	2.78794	1.63427	2.16623	1.90577	1.88953	1.4035	1.91993
Diexf	1.19958	0.437619	1.34499	1.05781	2.77593	2.95766	3.00108	2.70348	2.79601	2.54225
Hsd11b1	11.3981	11.5027	11.4297	11.3768	4.11046	2.80027	4.69347	4.59456	5.53842	5.0146
Syt14	-0.660248	-4.0071	-1.85021	-3.05031	2.27536	2.88635	2.25692	-2.10329	-3.12103	-0.121639
H2-M3	1.47999	1.1516	0.897527	1.17121	0.67623	0.205116	1.03623	1.56621	1.25528	1.41726
Lonrf3	-0.593628	0.61798	0.178019	-0.794428	-1.20509	0.111039	-0.0918782	-3.17929	-4.61958	-2.46749
Atp5e	9.42396	9.43026	9.51911	9.4255	8.36991	7.71908	8.12444	7.78824	8.10964	8.51682
Nelfcd	4.85655	4.65458	4.39495	4.63747	4.552	4.54343	4.49982	4.14429	4.41827	4.25993
Ctsz	8.04343	7.6997	7.79561	7.92368	7.68943	7.73212	7.81019	6.70959	6.91421	6.86895
Prelid3b	6.61743	6.28741	6.43196	6.51804	6.45677	6.45282	6.47353	6.5865	6.49501	6.43661
Sertad4	-2.22357	-3.22458	-3.2569	-2.77099	-0.328173	0.2911	0.306016	-1.00565	0.165736	0.441922
Ube2a	3.94331	3.94869	4.17819	4.12953	3.70717	3.2948	3.4561	3.35263	3.29711	3.46586
Slc25a5	8.90619	8.82411	8.91396	8.78859	8.82138	8.76515	8.73686	8.36028	8.23976	8.51432
Atp1b4	-5.1488	-5.1488	-5.1488	-5.1488	-5.1488	-5.1488	-5.1488	-2.30693	-2.41453	-3.30742
Ppdpf	6.84714	6.78435	7.00811	6.87084	5.78049	5.20135	5.79277	5.79283	5.66092	5.9931
Eef1a2	-4.13742	-4.13742	-4.13742	-4.13742	-4.13742	-3.60312	-3.59174	8.75139	8.48069	8.24621
Col20a1	-0.543429	0.173612	-0.0625347	-0.864357	-3.77809	-5.02928	-4.08861	-0.932578	-2.71953	-1.8306
Pls3	5.31807	5.1855	5.14538	5.22448	0.534665	-0.317771	1.17881	5.44319	5.15431	5.39135
Mpped2	-2.0228	-2.43859	-3.36139	-2.40461	-3.36139	-3.36139	-3.36139	-0.00324645	2.08782	0.892951
Nkap	1.42324	1.83346	1.82322	1.831	1.872	1.62749	1.69262	2.4435	2.17233	2.18913
Ndufa1	7.99937	7.9999	8.08533	7.92846	6.43025	5.93582	6.15157	6.13977	6.07633	6.56181
Wt1	-1.27068	-0.793973	-0.171857	-2.03354	-2.99033	-2.99033	-1.7399	-0.736269	0.492209	-1.54548
E2f3	0.744223	0.954502	0.273502	0.807586	2.18768	2.58262	2.26863	2.98595	2.83654	2.58866
Cr1l	6.55413	6.56899	6.3703	6.30858	5.66711	5.76369	5.41987	5.7207	5.42017	5.68827
Ppfibp1	5.30882	5.11261	5.26077	5.09545	6.28184	6.94469	6.47645	6.82434	6.4393	6.61989
Cd46	-4.39208	-2.41481	-3.31805	-3.79598	-3.50385	-3.53346	-2.25641	-2.57958	-3.50562	-3.00871
Cd34	-0.404872	-0.122531	-1.16047	-0.343639	1.58034	1.20893	2.39152	3.63158	2.46951	4.12393
Plgrkt	2.51292	2.54497	2.21239	1.97804	4.14491	3.47873	4.03038	3.0415	3.36786	3.45466
Cd274	-0.550972	-0.914381	-1.54065	-1.20881	-1.65058	-1.27331	-1.09372	-1.27339	-0.179459	-0.648318
Gtf3a	3.4071	3.32039	3.10759	3.30409	4.79567	4.69196	5.01892	4.31747	4.43711	4.24541
Mtif3	3.47264	3.27985	3.34314	3.56322	2.88629	2.80322	2.62314	1.7112	1.65553	2.46855
Lnx2	1.28085	1.35799	1.51488	1.44132	1.82425	2.02423	2.27861	2.53097	2.69021	1.83258
Dyrk3	0.055029	-2.06743	0.26629	-0.364035	1.82098	1.02414	1.96664	2.5575	2.71728	1.96535
Mapkapk2	5.02904	4.92813	4.9328	4.79502	3.84205	4.23319	4.18737	4.62066	4.72944	4.84108
Lamp2	8.41572	8.40876	8.45458	8.47829	5.5246	5.93836	5.57098	5.44981	5.31474	5.52722
Atxn10	5.85489	5.46062	5.63237	5.43889	7.78451	7.75319	7.66552	5.94244	6.11689	6.16523
Foxred2	-1.38239	-3.14264	-1.83075	-2.60653	1.01012	0.997049	1.22753	1.86415	1.76481	0.994766
Eif3d	6.80003	6.36891	6.55697	6.57998	7.70176	7.62169	7.66022	7.67144	7.85979	7.84044
H3f3b	6.66212	6.46326	6.58106	6.6425	6.68551	6.77225	6.97188	7.18431	7.20717	7.19677
Nup50	3.51374	3.12922	3.18136	3.17782	4.38938	4.75778	4.52965	3.89333	3.99347	3.87909
Phf21b	-4.43871	-3.5159	-3.53963	-2.50402	-2.93256	-2.2415	-2.52864	0.630012	0.8735	0.35292
Ift27	3.71862	3.40443	3.50324	3.53065	3.0704	2.60649	2.98349	3.41336	3.53413	3.22934
Pacsin2	4.81758	4.6646	4.43282	4.56533	5.29416	5.49487	5.23315	4.88592	4.86868	4.58414
Cmah	6.57304	6.94466	6.75259	6.77979	-0.3508	1.63723	1.084	0.74495	1.33786	0.232708
Ttll12	2.34167	2.11497	2.22399	2.30233	3.6361	3.89834	3.77972	3.87461	3.92769	3.82684
Bik	3.41918	3.13694	2.88948	3.0714	2.84445	2.76014	3.09809	0.266464	-0.0311527	1.22956
Scube1	-1.67941	-3.73492	-2.81188	-1.41454	-2.93499	-2.60891	-1.67667	-2.0392	-0.424237	0.111297
Tox4	2.37386	2.27507	2.2008	2.39799	3.04992	3.23383	3.00539	3.06211	2.93546	2.76519
Mrps18c	5.62248	5.78552	6.04598	5.92989	5.29274	5.00833	4.99702	4.52203	4.70564	5.36783
Sulf1	-0.0841274	-2.61856	-2.87833	-0.851214	-2.2271	-3.59442	-4.04051	-0.222224	-0.629128	0.485778
Srsf6	5.04514	4.98108	4.92495	4.62318	6.32238	6.13078	6.26021	6.57098	6.3044	6.38131
Plcg1	3.79143	3.63417	3.47093	3.79393	2.75422	3.48914	2.87863	3.93896	3.9352	3.87629
Kctd2	6.09849	5.99626	5.97332	6.16559	4.53629	4.38301	4.79785	5.16471	5.21987	5.34221
Tmprss6	9.31762	9.19771	9.30775	9.31322	5.15555	5.48008	4.57066	3.12354	3.94909	3.90879
Kctd5	1.8504	1.36002	1.90212	1.30208	3.75935	3.77307	3.70727	3.9448	4.02808	3.99947
Etaa1	0.498523	0.631446	0.738054	0.653124	1.36013	1.52706	1.30669	1.72097	1.6978	1.46968
Slpi	2.28957	0.87222	1.61259	3.19635	-0.181862	-1.19054	0.396038	4.5337	4.94235	5.62238
Sdc4	8.43955	8.36603	8.71497	8.50321	6.59901	6.60161	6.55723	6.83663	6.40954	6.73254
Il13ra1	3.58871	3.41447	3.78943	3.85206	1.51104	3.09422	1.568	1.13542	1.17025	1.23469
Nbr1	5.56894	5.64414	5.59611	5.38229	4.66915	4.89797	4.55033	4.32856	4.231	4.2279
Cyth1	4.0136	3.96995	4.13324	4.02196	2.31935	2.30677	2.26171	2.82123	3.02175	2.64026
Rnd3	2.70938	3.08433	3.53536	2.76955	2.94312	3.11071	3.07302	1.8599	2.01122	2.17418
Brca1	-0.243766	-0.457567	0.247065	-0.75029	1.7481	2.27491	1.96452	1.81797	1.71288	1.53812
Cntnap1	-0.687631	-2.20581	-1.19777	-1.51665	0.95218	1.27621	1.97982	-0.136683	-0.349495	0.0613092
Nt5c3b	2.07269	1.89741	2.18038	1.78268	4.41878	3.63599	3.86961	5.09889	4.92346	4.85033
Coa3	6.47622	6.2645	6.31582	6.13566	6.27835	5.73693	6.16045	5.73532	5.88456	6.081
Med24	3.17124	2.77554	2.63731	2.63474	3.86543	4.10464	3.90467	4.12989	4.2346	3.98547
Psmd3	8.01494	7.79422	7.70901	7.84564	8.16982	8.22649	8.31734	8.35542	8.52201	8.40974
Exosc10	3.80016	3.09683	3.55941	3.4546	5.19269	5.30765	5.2216	4.44472	4.6755	4.38675
Glod4	6.55891	6.47667	6.474	6.49234	6.02929	5.85872	5.85074	5.9659	5.96462	6.04505
Vps53	4.61108	4.41783	4.53823	4.50797	4.9569	4.96321	4.73038	3.38838	3.62223	3.48869
Taok1	1.93	1.90833	2.05692	2.10794	1.50002	1.69364	1.43461	2.25749	2.23713	1.97887
Dnttip1	3.26186	2.90033	3.14934	3.06603	3.46473	3.51437	3.5344	3.4846	3.87354	3.74091
Acot8	4.36003	4.29454	4.48081	4.19276	4.07837	3.58378	4.0444	3.2494	2.7503	2.99661
Cd300lg	2.36096	2.48168	2.23898	2.45907	0.236314	0.339164	0.417995	-1.99498	-1.62331	-0.181828
Mpp2	-2.84	-4.187	-2.29134	-2.37735	-3.38707	-1.39805	-1.13613	-2.66204	-2.37554	-1.98043
Vtn	11.5146	11.1758	11.4409	11.4461	9.10793	9.13237	8.83005	5.69559	6.27047	7.27632
Nlk	2.15952	1.67867	1.45736	1.81225	2.0603	2.17935	1.66666	2.19085	1.76298	2.31375
Traf4	5.10015	4.93468	5.10885	5.17358	4.91071	4.83479	4.9552	4.34005	4.54452	4.32588
Aldoc	6.18733	5.80429	5.96059	6.14676	4.06566	4.07512	3.88036	2.24316	2.44911	2.49833
Stac2	-2.41706	-1.37101	-4.68687	-3.15982	-2.60933	-2.63805	-1.98277	-1.98999	-2.01524	-1.63029
Rpl19	10.2187	9.90252	10.2441	10.0561	11.2403	10.7982	11.1159	11.1018	11.171	11.3243
Nek8	1.84428	1.77708	1.63097	1.00928	2.29829	1.44891	1.72632	1.70132	1.48238	1.53963
Cacnb4	-4.33515	-2.87493	-3.64218	-3.80264	-3.97725	-3.85759	-3.97825	-5.03456	-4.62383	-5.53819
Plxdc1	-0.912976	0.183778	-0.750417	-0.125668	-0.667997	-0.156359	-0.477677	-1.66747	-0.845779	-0.97576
Arl5b	5.96901	6.29306	6.00291	5.96141	4.41294	4.98202	4.47203	5.73497	5.43094	5.18045
Zfp207	5.60766	5.39619	5.4226	5.37085	6.45795	6.30031	6.37661	6.56187	6.45296	6.37031
Psmd11	5.21729	5.0656	5.14237	5.03858	4.70166	4.90827	4.7908	4.79048	4.7609	4.78912
C1qtnf1	1.03495	1.20732	1.15768	1.30287	-0.828218	-2.08659	-0.284979	0.63557	0.611273	1.25262
Pipox	7.79907	7.75867	7.88048	7.81328	6.05625	5.94763	5.76085	1.33184	1.54817	3.38837
Timp2	2.99804	2.5734	2.78816	2.99877	2.31688	2.31715	2.6038	4.40717	4.29679	4.62531
Zc3h18	4.12501	3.79952	3.9124	4.03125	4.71865	5.08433	4.79217	4.01239	4.13788	4.01889
Top2b	2.6374	2.72041	2.66982	2.57601	2.5595	2.3537	2.34442	3.75753	3.65414	3.66627
Rarb	0.15815	0.0396749	-1.2058	-1.47086	-3.46286	-4.71405	-4.71405	-2.09552	-2.10789	-2.70897
Igfbp4	10.4842	10.2249	10.3486	10.4018	8.2107	8.20181	8.1331	5.52555	5.74341	6.81048
Cdc6	-1.40033	-4.36127	-1.0905	-4.32729	2.32792	2.5868	2.36678	2.31304	2.6541	1.98541
Suz12	3.54372	3.20486	3.13138	3.24883	4.92085	5.16666	4.92073	4.38995	4.35092	4.22184
Atad5	-0.646677	-1.91995	-1.6802	-1.85323	1.298	1.76682	1.32284	1.06139	1.2883	1.23766
Crlf3	2.2774	2.02794	2.19545	2.20382	3.32333	3.16625	3.50639	4.05599	3.98533	3.61892
Tns4	-1.05336	-1.56822	-1.00361	-2.404	2.10015	2.58423	2.08724	-1.17413	-2.59324	-0.80646
Tnfaip1	3.40313	3.22493	2.99423	3.12525	3.94917	4.27698	4.06332	4.02743	4.02359	3.77454
Abr	-0.107376	-0.17259	-0.757399	-0.893264	-0.30427	-0.0637371	0.0860281	1.79104	2.04419	1.65573
Rab11fip4	0.698877	0.706919	1.19669	0.281585	2.76406	3.31769	2.64312	0.908336	1.95112	0.951027
Cd40	-2.03288	-1.86992	-2.30375	-1.02006	-1.15288	-2.056	-0.46942	-2.14065	-0.38383	-0.249926
Slc35c2	4.48449	4.03234	4.18726	4.30446	4.90285	5.315	5.02298	4.34065	4.35204	4.61267
Zfp334	-2.02245	-2.26287	-1.85436	-1.87588	-2.09806	-0.610722	-1.32467	1.71334	1.71485	1.2967
Elmo2	2.32857	1.91379	1.7541	2.11839	3.16149	3.51061	3.10595	3.18736	3.00917	2.72144
Wsb1	4.06103	4.7477	4.61823	3.85886	3.24454	2.73674	2.94446	5.23962	4.89975	5.11322
Ttpal	3.06907	2.9745	3.29184	3.26169	3.16984	3.35458	3.12417	3.82066	3.37044	3.44284
Rhot1	3.63883	3.60224	3.49239	3.495	4.0822	4.43568	4.26277	3.62903	3.84218	3.55404
Ada	0.747708	0.599811	0.216935	0.939959	1.25955	0.897239	1.2776	-0.475232	0.504644	0.420965
Serinc3	5.96617	5.84167	6.04178	6.03748	4.11735	4.18972	4.3609	5.86694	5.55428	5.68936
Tha1	3.34967	2.99598	3.37383	3.29641	3.41364	3.30786	2.9322	3.3955	2.93928	3.67478
Pgs1	2.67802	2.75813	2.64474	2.87917	3.60365	3.78161	3.72906	4.29544	4.28859	4.14882
Birc5	2.95845	0.759786	2.46791	1.00552	6.2173	6.36073	6.55629	5.58361	5.71661	5.91586
Afmid	4.65663	4.74957	4.58456	4.67387	1.07819	1.13423	0.368211	0.0146192	0.428334	0.169361
Pigt	5.43456	5.00815	5.33655	5.20623	5.55453	5.78281	5.44898	5.12243	5.23856	5.24528
Wfdc2	2.41011	2.90931	1.0732	1.34691	-0.239129	-1.74528	0.480518	-0.725042	1.04902	1.4534
Etv4	-1.17727	-0.700557	-1.99783	-2.89692	-2.89692	-1.97359	-2.35123	3.21593	1.79677	3.10006
Dbndd2	-2.44275	-1.609	-4.02578	-2.41265	-1.86101	-2.47005	-2.3263	-0.716949	-1.11702	-1.36847
Slc12a5	0.296635	-0.163637	-0.208636	0.161222	-0.539937	0.0368143	-0.0603958	-0.724972	-1.30442	-1.05801
Ghdc	5.82194	5.7887	5.72604	5.85936	4.50166	4.19708	4.17687	3.11191	2.58479	3.27404
Pltp	4.58299	4.37067	3.46588	4.43482	3.41303	3.5849	3.99096	2.00353	2.74752	2.79181
Slc12a7	6.56464	6.5099	6.42488	6.24449	6.01531	6.60621	6.25838	3.74661	3.75906	4.22434
Ctsa	6.47048	6.18811	6.16877	6.38364	5.91449	5.82804	5.79596	5.17259	5.31635	5.15873
Zswim1	2.30052	1.463	1.70849	2.19881	3.44566	3.39989	3.35701	3.69696	3.8019	3.68944
Slc12a4	3.44691	2.84939	3.1707	3.23853	3.00742	2.99304	2.94224	2.79684	2.93794	2.74973
Myo1c	3.47231	3.02962	3.10256	3.35463	3.88702	3.96873	4.62055	4.26713	4.40482	3.70075
Crk	4.62883	4.71882	4.77875	4.66478	4.74157	4.79454	4.80958	4.98254	4.79041	4.87729
Cox7c	9.27512	9.38919	9.30978	9.07727	8.78857	8.20019	8.52408	8.01879	7.87178	8.55878
Pitpna	4.27326	4.20547	4.14159	4.21553	4.18689	4.27652	4.26267	4.67727	4.61004	4.72025
Mlx	6.61822	6.68579	6.55565	6.80733	6.11367	6.2384	6.10673	5.25405	5.00121	4.92028
Retreg3	5.5722	5.22137	5.26724	5.56328	4.88901	4.72616	4.75063	4.09316	4.03382	4.06415
Jph2	-3.81364	-5.15223	-2.33375	-4.19544	-3.24121	-3.10341	-3.24216	0.346491	0.892683	0.61312
Dhx58	2.534	2.13849	1.93663	2.44736	0.121967	0.14455	-0.507167	-1.19721	0.280932	0.0602571
Rab5a	4.52647	4.53508	4.49008	4.50779	3.76458	3.97145	3.81608	3.76574	3.83637	3.87818
Nkiras2	4.23537	4.17516	3.91948	3.89805	4.51595	4.46632	4.54808	4.57319	4.39924	4.34499
Ppp2r5c	4.87516	4.80349	4.64726	4.91544	4.66773	4.46407	4.51358	5.14876	5.04458	5.15876
Ift52	3.79766	3.87121	3.8392	3.86551	3.62541	3.1964	3.45283	3.90882	3.74854	3.74547
Mybl2	0.881717	-2.27397	-0.0200755	-2.43415	4.19722	4.48491	4.44634	3.35736	3.80615	3.18747
Sgk2	4.02162	3.9139	3.85665	4.02106	4.11994	4.20366	4.78558	-1.83742	-1.5229	0.87754
Eya2	-2.65707	-4.37672	-4.37672	-4.37672	-4.37672	-3.4534	-3.83104	4.89862	4.42047	4.45386
B4galt5	7.24336	7.34221	7.34177	7.25615	6.93914	6.78865	7.35732	5.72776	5.92726	5.92754
Hnf4a	7.49941	7.3606	7.62509	7.57125	6.38746	6.80862	6.44727	2.22348	2.51648	3.47663
Ptgis	0.173047	0.801684	0.407308	1.5532	-1.36715	-3.8529	-2.3476	4.66695	5.61425	5.09679
Cadps2	2.11084	2.33202	2.15728	2.1793	-4.41416	-4.82115	-4.80977	-2.81978	-2.74929	-4.45924
Ddx27	4.18547	3.95792	4.08791	4.03779	5.88387	5.97681	5.87201	5.33077	5.57201	5.36479
Cyth3	0.80838	0.817822	0.595693	1.08293	1.90637	2.01799	2.05922	4.17613	4.05547	4.10019
Cyth4	1.44158	0.218663	0.886967	0.89944	1.46133	1.78722	1.70433	0.453359	0.926251	0.955981
Rac3	0.0504101	0.132117	0.210454	0.0594462	3.6222	3.91707	3.8355	1.87017	2.18878	2.34645
Rrp7a	3.17513	2.70995	3.05543	2.91861	4.31802	4.17834	4.36644	4.43356	4.56766	4.4236
Cyb5r3	8.95145	9.11533	8.8493	8.88904	7.2328	7.35733	6.99269	6.10375	6.04851	6.19056
Ints2	0.0663641	-0.123281	-0.201317	-0.917422	2.43995	2.60347	2.22773	2.67594	2.26259	2.0247
Med13l	2.70098	2.96369	2.63102	2.87536	2.26876	2.80104	2.34618	3.78233	3.68231	3.28947
Hist1h2bc	6.22222	6.12222	6.41499	6.14872	4.56494	4.33068	4.51098	3.97833	3.94964	4.13134
Baiap2l2	2.59663	-1.69454	1.45349	1.25765	5.80523	5.31889	5.22237	0.454843	0.209597	2.06489
Mafk	3.04818	2.85351	2.8685	2.84777	2.30378	1.99684	2.4256	3.79584	3.73422	3.56289
Med1	2.46434	2.45016	2.4468	2.29295	3.40734	3.50505	3.29132	3.20708	3.25131	3.17637
Erbb3	5.13206	5.44533	5.27609	5.11809	3.16331	3.50888	3.42889	1.01678	1.29692	1.65792
Stard3	3.93329	3.84344	3.79296	3.96973	3.27665	3.09502	3.16969	3.10205	3.23343	2.97555
Mfng	0.0487109	-1.11516	-0.842375	-1.24478	-0.134901	-0.477778	-0.00356252	2.93297	2.61183	2.35652
Vmp1	7.2906	7.58648	7.49815	7.26525	6.65485	6.41513	6.61876	6.69719	6.2841	6.60439
Uchl5	3.83479	3.55653	3.73929	3.7307	4.7749	4.9697	5.04447	3.88162	4.13411	4.43267
Glrx2	4.72171	4.68533	4.71624	4.6901	5.09889	4.85625	5.1512	4.39483	4.62814	4.62874
Trove2	-1.57892	-1.55078	-0.737957	-1.00541	0.222963	0.154491	-0.164933	1.18331	1.09237	1.31143
Stk4	2.12624	1.89244	2.08108	2.22858	2.73699	3.07428	2.69686	3.05443	3.03112	2.76877
Wfdc15b	-0.349734	0.126976	-0.620608	-1.11259	-2.06938	-0.839969	-2.06938	1.02494	0.155661	0.829565
Pmp22	1.32176	1.07224	0.808433	1.18055	0.798798	-0.334073	0.822132	1.42952	1.72997	2.0338
Gdf9	-3.92044	-3.92044	-2.07459	-1.18798	-2.97915	-2.69103	-3.92044	-2.90021	-0.810543	-1.51285
Zcchc10	1.90211	0.752066	1.66226	1.49558	3.28827	3.08272	3.10444	3.50708	3.43224	3.37233
Psmb6	8.07339	7.88729	8.05148	8.02395	7.62352	7.39772	7.67662	7.09013	7.33122	7.50217
Spag7	6.74682	6.47001	6.56155	6.37908	7.14841	6.77535	6.86529	6.49712	6.57996	6.76966
Pfn1	8.99374	8.65423	8.70821	8.77122	9.23578	8.89219	9.04527	9.39326	9.53658	9.46928
Tomm34	3.00321	2.98087	2.52612	2.73709	4.4938	4.24557	4.33346	4.31019	4.39622	4.22714
Ywhab	5.58117	5.33201	5.36586	5.44395	6.10268	6.00487	5.97655	6.27478	6.15437	6.13898
Ksr1	-0.160464	-0.988052	-1.21228	-0.762846	1.57357	2.08827	1.5333	0.583792	0.956536	0.480112
Gpx3	2.73607	0.851626	2.32815	2.48458	4.97671	4.5658	5.65963	8.88884	8.39396	8.79898
Anxa6	6.05069	5.94203	5.83069	5.8823	6.24227	6.30201	6.24264	5.92924	6.04618	6.10699
Zkscan6	1.1973	1.42117	1.09927	1.38785	1.17163	0.887474	1.07642	1.4023	1.60751	1.28901
Kpna2	4.55732	3.64346	4.24474	4.17642	6.37591	6.72269	6.60394	5.68364	5.68821	5.68404
Smurf2	4.60148	4.92675	5.08441	4.87985	4.35754	4.41885	4.52342	4.4693	4.36613	4.27984
Cep95	1.37629	1.31231	1.49418	1.18636	2.03778	1.68423	1.75513	1.87066	1.35177	1.91446
Vezf1	2.15283	2.29495	2.11989	1.84316	1.87836	1.99116	1.76939	2.99108	2.91747	2.90553
Cuedc1	0.358123	0.823977	0.775588	1.63888	-0.685632	-0.994528	-0.0788985	2.35663	2.70697	3.01332
Srsf1	4.04741	3.54037	3.86557	3.87097	5.5676	5.63015	5.57092	5.77635	5.69989	5.65377
Abi3	-1.2732	-1.22852	-2.26175	-2.82807	-0.983932	-1.69991	-0.339096	-1.8219	-2.54266	-2.67263
Shroom1	3.36263	3.46642	3.52457	3.28171	1.8828	1.87723	1.70366	-0.995893	-1.32323	0.0300375
Kif3a	2.15042	2.7327	2.71489	2.52	3.01977	2.61725	2.94957	6.22713	6.27677	6.27607
2024-09-08	0.0380195	-0.336601	-0.260579	0.0793869	-0.134396	0.157752	0.473887	5.53166	5.24485	5.03548
Mtmr4	3.19609	3.02212	3.21853	3.07578	2.89863	3.35525	2.62978	3.16494	2.82014	3.0173
Mrm1	0.759159	0.629173	0.619446	0.920052	2.04936	1.48061	1.48281	2.05678	2.11058	1.90807
Mapt	-0.676363	-1.45074	-1.21099	-0.800731	-4.92511	-4.24179	-3.56114	-1.66133	0.226124	-0.359095
Kansl1	2.69569	2.71102	2.52731	2.48619	2.67353	2.87252	2.74419	2.93875	3.05359	2.72671
Gid4	3.67985	3.82977	3.79169	3.7719	3.47023	3.69802	3.43542	3.79613	4.09976	3.70483
Myo1b	7.09326	7.28434	7.33648	7.1685	3.86284	4.30176	3.89163	5.01334	4.44174	4.7929
Dhx40	3.43116	3.65918	3.43319	3.43488	3.19343	3.38454	3.13466	3.62355	3.52215	3.54245
Ypel2	1.08158	1.91334	1.61688	1.25839	1.04986	1.16829	0.307296	2.11386	2.001	2.10279
Akap1	5.14697	5.07221	5.07085	5.17457	4.92467	5.33325	4.87886	4.10528	4.19555	3.94032
Nol11	2.28959	1.65724	2.17029	2.20355	3.85575	4.3094	3.91956	3.66158	3.65725	3.6167
Derl2	7.6471	7.75254	7.7091	7.58482	5.57643	5.81903	5.84152	5.11139	4.9594	5.09687
C1qbp	7.03348	6.62608	6.84306	6.6744	8.6218	8.31302	8.52684	7.70815	7.82478	7.90628
Rpain	4.66529	4.71376	4.87493	4.83142	3.60219	3.04657	3.53467	3.29991	3.19323	3.43499
Slc13a3	2.79046	2.14679	2.36417	2.61734	-2.09171	-3.66587	-1.68197	-1.23382	-0.0378731	-1.05248
Kcnab3	-0.359176	-0.314503	-0.77201	-0.440162	-1.461	-1.83446	-0.752895	-3.74102	-2.46059	-3.26999
Chd3	7.77078	7.88182	7.5868	7.67576	5.44242	6.597	6.91492	4.84229	5.21034	4.93134
Kdm6b	3.10938	2.7809	2.54873	2.72224	3.37521	3.48664	3.16477	3.08372	3.17451	3.10822
Appbp2	2.57133	2.30994	2.3248	2.4506	3.60286	3.86342	3.62539	3.32513	3.21573	3.06712
Wnt9b	-1.29714	-1.40205	-1.28078	-1.5277	-5.25375	-5.25375	-5.25375	-4.82856	-3.54813	-3.41237
Adora2b	-3.14241	-3.96169	-1.8048	-3.96169	0.210214	-0.249921	0.703061	-2.94145	-1.73664	-2.30499
Ncor1	7.39846	7.29832	7.35966	7.45151	7.65235	7.99442	7.51009	7.37123	7.42362	7.11683
Trpv2	-0.26807	-1.30419	-0.87012	-0.658906	-0.349465	-0.462567	0.206603	-0.303156	-0.386905	0.476694
Cenpv	4.81693	4.39099	4.59873	4.51708	6.07533	5.81057	5.97467	5.78696	6.00484	5.93853
Pcgf2	1.54879	0.313698	1.33369	0.949298	3.69623	3.33743	3.78021	3.61258	3.89139	3.45193
Cwc25	3.00788	3.09564	3.20206	3.05473	3.15835	3.10642	2.98963	3.08368	2.98785	2.93839
Pip4k2b	2.63333	2.60155	2.34205	2.37394	2.57648	3.14521	2.69763	3.21359	3.27547	3.07536
Trim37	2.08699	1.56523	1.71197	1.97034	3.01949	3.1582	2.89613	3.38029	3.61729	3.37042
Ybx2	-1.55069	-1.62414	-3.8205	-3.8205	-1.90948	-1.48875	-1.1164	-1.12362	-0.968573	-0.921554
Ctdnep1	5.03278	4.74438	4.91163	4.79752	5.08306	4.90163	4.81478	5.30696	5.36474	5.2654
Elp5	4.5193	4.25722	4.35317	4.41859	5.00377	5.00762	5.20201	4.97914	5.04467	5.06008
Slc2a4	2.4871	3.323	2.51794	2.75644	1.49061	1.52902	0.491273	0.834793	0.485233	1.14305
Gabarap	7.88366	7.78814	7.96942	7.84726	6.27051	6.0187	6.20998	5.98815	6.13319	6.47828
Cldn7	0.85953	-0.0334039	0.498006	-0.235167	4.09442	4.78644	5.46341	0.771008	2.03947	1.66591
2810408A11Rik	-2.28049	-2.13799	-2.17031	-2.6623	-1.13333	-2.69576	-1.25805	0.155094	0.4296	0.0392281
Phf23	4.29441	3.80071	4.08427	4.18907	4.88117	4.59409	4.80142	5.35539	5.26166	5.37435
Acadvl	7.1832	7.02084	7.09806	7.02106	5.62538	5.32319	5.47241	3.73636	3.85417	4.11414
G3bp1	4.14434	3.37619	3.81813	3.72066	6.02557	6.1819	6.16986	5.94961	5.93579	5.87577
Atox1	7.44919	7.31858	7.25551	7.36984	7.33235	7.15562	7.58047	6.5101	6.75509	6.70025
Sparc	6.01791	6.03442	5.90245	6.15593	6.48222	5.76624	6.9227	6.25198	7.18859	7.0606
Mief2	4.11679	4.29934	4.37556	4.10717	0.879796	0.434903	0.67903	1.24146	1.44802	1.53487
Tbx3	3.01071	2.58732	2.18198	2.84932	-4.41654	-3.87604	-3.636	-2.91006	-1.57941	-3.91298
Dusp14	-0.506192	-0.945708	0.642121	-0.885628	0.398417	0.0434534	1.14763	0.00375208	-0.099516	0.0886007
Tada2a	2.09216	0.947879	1.65531	1.75293	3.20154	3.35704	3.6446	3.45186	3.2459	3.45718
Ikzf1	-1.35416	-1.4258	-2.17592	-0.775799	-1.13411	-1.01205	-1.00752	-2.35196	-1.66785	-1.83802
Pnpo	6.87446	6.83302	6.88185	6.83079	5.72014	5.42435	5.63414	3.9263	4.28176	4.1186
Cog1	4.88391	4.63537	4.65298	4.79383	4.86919	5.19773	4.85567	4.59921	4.38192	4.15249
Cbx1	5.01338	4.94042	4.8454	4.58289	5.70918	5.64482	5.74112	5.65299	5.60323	5.56851
Cdk5rap3	5.65155	5.68617	5.88927	5.73446	5.00299	4.74566	4.73038	4.81541	4.86865	4.97552
Copz2	5.295	4.92921	5.01764	4.84614	3.885	3.68423	3.90077	3.44717	3.46865	3.77288
Slc25a39	8.92381	8.8148	8.88089	8.79074	8.07082	7.95683	8.11645	6.98222	7.18629	7.36357
Sp2	0.907706	0.883099	0.720638	0.547192	2.09278	2.1317	1.99159	3.51068	3.37468	2.83094
Aatf	3.59568	3.20251	2.99832	3.24536	4.73607	4.88918	4.87798	4.32208	4.59744	4.5912
Dync1h1	3.64535	3.45348	3.50529	3.48592	4.02197	4.37672	3.98307	3.89416	4.06583	3.72613
Cpsf4l	4.42956	4.62989	4.74559	4.41543	-0.645776	-1.76363	-1.74012	-0.33618	0.0832367	-1.09333
Pex12	2.73227	2.28194	2.18486	2.30541	2.15568	2.19384	1.90061	2.18106	1.99321	1.96753
Ndel1	4.91181	5.09439	4.99961	4.91955	4.06085	4.33356	4.4353	4.21454	4.4659	4.07832
Slc25a35	0.267656	0.423762	0.101983	-0.568456	-3.40224	-1.89951	-2.03827	1.67599	1.81806	1.2509
Zbtb4	2.1349	2.1496	2.19758	2.26194	0.494695	0.550636	0.379284	1.53766	1.18148	1.22401
Tnfsfm13	-1.42743	0.293053	0.466858	-0.0548947	-0.920261	-0.116422	-0.00710694	-1.24327	-0.837333	-0.626916
Mpdu1	6.52145	6.37192	6.47633	6.40814	6.20113	6.16454	6.32416	5.28368	5.22864	5.61809
Fxr2	4.59231	4.56418	4.63946	4.52815	4.92573	5.13619	5.08829	5.27586	5.28151	5.17462
Atp5g3	9.83681	9.83559	9.9797	9.81305	9.68867	9.28889	9.54974	8.43466	8.56843	9.04608
Cd68	3.19368	2.19561	2.77415	2.91165	5.06786	5.00716	5.24215	4.23311	4.95364	4.32151
Acsl1	8.52169	8.43656	8.43754	8.44499	6.72788	7.29479	6.73094	2.66253	3.32128	4.1139
Abca5	1.95785	1.93596	1.62299	1.76835	0.135097	0.712771	-0.704102	4.55973	3.68155	3.85856
Smyd4	0.916116	0.44442	0.657218	0.379588	1.80897	1.55156	1.58015	0.617204	0.681915	0.637778
Lsp1	1.07003	1.05137	0.660305	1.20476	1.46992	0.985548	1.55002	4.20631	4.4249	3.98209
Zfyve27	2.31921	2.21813	2.51037	2.30628	2.29441	1.85432	2.11717	2.53801	2.3055	2.26878
Avpi1	5.69959	5.64392	5.61373	5.63023	5.27163	4.40339	4.75869	4.43636	4.45198	4.684
Sfrp5	-4.00406	-4.00406	-3.10498	-3.04728	-4.00406	-4.00406	-4.00406	-1.23287	-0.41601	-2.34737
Myh11	-1.08714	-1.4053	-1.10763	-1.27386	-1.43523	-1.61458	-1.82691	-2.94239	-2.91929	-2.32499
Rad51d	3.48063	3.74334	3.6572	3.5945	3.94091	3.97674	3.84972	4.18726	4.10811	4.1611
Unc45b	-1.09845	-0.250889	-0.645264	-1.17943	-3.18274	-1.72465	-2.4208	2.21123	2.6416	2.40373
Pank3	3.77883	3.74781	3.6437	3.94861	1.42371	1.90167	1.62586	2.51935	2.41806	2.31798
Rars	4.53297	4.08373	4.29472	4.39084	6.00228	5.99334	5.96328	5.25183	5.3943	5.35965
Wwc1	4.8489	4.71793	4.27272	4.61444	5.21241	5.45451	5.06342	3.3571	3.88928	3.27018
Mrpl58	6.23533	6.11123	6.15504	6.00289	6.03786	5.62673	5.80674	5.15589	5.43149	5.62774
Fdxr	4.55359	4.43461	4.47215	4.23001	4.5818	4.62761	4.60224	3.28528	3.3036	3.67305
Mrpl45	4.31993	4.11506	3.93937	3.98334	4.76029	4.76144	4.8163	4.0656	4.36424	4.45174
Mb	-3.2208	-3.2208	-3.2208	-3.2208	-3.2208	-3.2208	-3.2208	1.27701	1.54961	0.785546
Irf1	3.89146	4.03443	3.52475	3.90381	3.18288	3.39399	3.14467	2.16982	1.53152	2.59556
Slc22a5	3.34345	3.28374	3.22812	3.25347	1.69673	1.33201	1.51874	2.32079	2.13425	2.04791
P4ha2	1.45031	2.34139	1.44491	1.7017	-1.45274	-2.05909	-0.161233	0.346996	0.904518	0.489758
Arrb1	0.714924	-0.0461716	0.220831	0.64463	2.92653	3.20287	2.80748	2.03053	1.88989	1.85592
Cxcl16	1.72137	0.82634	1.16654	1.44752	0.69466	0.545799	1.34759	0.776583	1.65297	1.73596
Pelp1	3.29848	2.31484	2.63372	2.84869	4.67203	4.91043	4.7062	4.20318	4.38278	4.1636
Med11	4.7395	4.59118	4.82498	4.94555	4.65086	4.40188	4.41325	4.72975	4.85819	5.00023
Ccl6	3.55311	2.75441	3.70176	3.5989	3.5824	3.5455	4.40635	2.91114	3.0525	4.41809
Natd1	1.56213	1.38816	1.54606	1.65443	1.23212	1.24207	1.31633	1.19614	1.19876	0.865445
Map2k3	6.48673	6.32136	6.17152	6.40684	6.20209	6.31559	6.20841	4.54902	4.61152	4.78756
Ywhah	5.57106	5.46813	5.34106	5.3664	6.36644	6.39314	6.32849	6.39748	6.25079	6.36993
Sart3	2.65929	2.14264	2.4675	2.32565	3.71148	3.92232	3.57742	3.79411	4.07742	3.85649
E2f2	-0.273458	-0.720305	-1.34968	-1.94277	1.55843	1.38531	1.1044	2.82766	2.39107	2.3875
Slfn3	-2.33368	-4.05333	-4.05333	-4.05333	-4.05333	-3.13001	-4.05333	0.859977	0.201684	0.168094
Nars2	3.80477	3.94562	3.81472	3.48097	3.73139	3.53188	3.55691	3.25824	3.33474	3.2137
Slc35b4	2.87103	2.50716	2.59605	2.54746	2.58621	3.02696	2.85693	2.17123	2.01996	1.99641
Dnah1	-4.28212	-6.76423	-4.91838	-6.76423	-4.05902	-4.71541	-4.53844	-5.51873	-3.39553	-4.61214
Dalrd3	4.948	4.87237	4.7355	4.8914	4.52188	4.05359	4.294	4.67103	4.61669	4.14144
Fis1	7.18267	7.05034	7.15814	7.14167	6.17343	5.61198	6.01568	6.0732	6.16573	6.50526
Plod1	4.86418	4.60912	4.63935	4.78262	3.95047	3.589	3.64484	5.78473	5.45646	5.31124
Rab3d	1.47482	1.47897	1.84334	1.91	2.99394	3.3514	3.00024	0.587974	0.958273	0.91115
Mfsd3	3.28194	3.048	3.15364	3.0161	1.72398	1.45777	1.75413	1.42817	1.28545	1.57593
Slc25a22	5.9566	6.07955	5.74121	5.81483	4.75925	5.19223	5.23013	4.15042	4.26158	3.87402
Atp6ap1	6.94577	6.70648	6.84055	6.85445	6.42997	6.56533	6.35226	6.52412	6.50092	6.40801
Dnase1l1	2.03304	1.69489	0.769848	2.07315	1.51347	1.53038	1.51221	1.96075	2.07776	1.90941
Aldh3a1	-3.86131	-3.86131	-3.86131	-3.86131	-3.86131	-3.32701	-3.86131	1.00191	1.9566	1.07935
Ccl9	4.67176	5.2199	5.16242	5.02451	-0.288411	1.08609	0.464138	0.799621	0.811041	1.27149
Scrn1	-5.3441	-5.3441	-5.3441	-5.3441	-5.3441	-4.8098	-4.79842	-2.43486	-1.79037	-1.54526
BC005537	5.50812	5.75857	5.5535	5.55632	4.6219	4.61495	4.48926	4.84157	4.64705	4.65564
Isyna1	7.29104	5.29082	6.16116	6.19917	10.4846	10.0268	11.1456	11.1433	11.4324	10.9056
Hars2	3.16847	3.18553	3.23722	3.02716	3.20391	3.00123	3.06592	3.02903	3.04516	3.06181
Tmem160	5.81641	5.77639	5.97963	5.92717	5.37834	4.98786	5.16511	5.76758	5.87074	5.99484
Rab5c	6.27565	6.22818	6.24248	6.25592	5.52663	5.34788	5.5417	5.51615	5.61145	5.42147
Mdh2	9.16131	9.06821	9.16187	8.93841	9.5855	9.29752	9.44368	8.77766	8.97905	9.02123
H13	7.42006	7.24882	7.42227	7.25544	6.37124	6.77618	6.42552	6.40963	6.04156	6.48845
Rnf145	6.40393	6.26815	5.96754	6.47174	7.69071	7.927	7.54893	6.84399	6.6552	7.05685
Scn1b	1.67046	1.81333	1.61837	2.39133	1.21833	0.329187	1.15116	1.33714	1.64094	1.96356
Atp6v1e1	6.62188	6.39534	6.41766	6.53393	6.27381	6.24613	6.27096	5.95975	5.70089	6.11894
Chtf18	-0.276584	-1.58257	-1.1485	-1.51925	2.97618	3.04058	2.99034	2.86	3.24871	2.57777
Lhx9	-5.3817	-5.3817	-4.48262	-5.3817	-4.83561	-5.3817	-5.3817	1.69161	-0.672336	1.32941
Etnppl	3.75281	5.09051	3.93692	3.54818	-2.75194	-3.54117	-1.18197	-2.88353	-2.22552	-1.90967
Rps6kl1	1.87435	0.955355	1.64087	0.841932	3.73789	4.11132	4.42818	-0.337771	-0.728472	-0.128973
Ppp1r12c	6.19023	5.97397	5.77891	6.09229	6.42812	6.23925	6.28642	6.49531	6.5913	6.45799
Ahr	4.54248	4.85045	4.60347	4.92119	3.4594	4.04916	3.36218	2.0509	1.86342	1.99543
Map1s	2.25148	1.42893	1.74091	1.70645	4.63491	4.53677	4.63457	4.56813	4.51002	4.35747
Dpep1	-1.57185	-2.35638	-0.188671	-0.413834	0.873263	1.43916	1.22741	-0.201276	-0.584644	-1.6144
Tmem129	3.579	3.41374	3.42294	3.53437	2.62045	2.50877	2.68109	3.1108	2.75826	2.27972
Nop9	3.1936	2.65356	2.85609	2.89773	4.00852	4.14966	4.18605	3.73386	3.71951	3.72399
Hsd17b1	-1.77957	-0.319356	-1.65337	-0.256032	-2.55793	-2.96492	-3.49922	-0.657351	-0.487048	-1.49414
Atp6v0a1	5.2343	4.95673	4.98897	4.93971	3.80385	4.13373	3.89292	3.89556	3.98937	3.62089
Psmc3ip	3.26735	2.15269	2.75606	2.92615	3.1421	2.85711	2.68183	3.1478	3.25259	3.40565
Grb7	6.32815	6.33257	6.03451	6.15984	5.53599	5.77756	5.39451	3.87735	3.73374	4.04374
Noxo1	-1.70619	-2.80418	-0.218744	-0.222266	-1.50017	-1.39524	-3.18131	-1.5805	-2.15217	-2.07029
Aoc3	-2.73248	-3.01823	-2.80196	-3.2799	-1.51823	-2.44331	-1.08122	-2.67891	-2.30724	-2.01591
Zfp687	1.77081	1.87524	1.22849	1.68287	3.06728	3.46866	2.9182	2.64734	2.65604	2.27489
D8Ertd738e	7.49602	7.3219	7.45064	7.56531	6.59005	6.08208	6.37958	6.21944	6.72132	6.65836
Sec14l4	8.50889	8.52612	8.30314	8.54189	3.84776	4.80527	3.89647	2.09774	2.94889	2.85408
Calm3	5.69491	5.40723	5.42579	5.33591	7.10458	7.06459	7.12605	6.43947	6.45053	6.43516
Cops3	4.52402	4.33016	4.1081	4.52911	4.80617	4.88959	4.77904	4.58585	4.59898	4.52325
Fkbp8	8.34118	8.24379	8.32031	8.3314	6.99015	6.69406	6.92528	6.89336	6.95073	6.91483
Ddx39b	5.8055	4.93968	5.40842	5.36698	6.90433	6.67606	6.88289	7.50537	7.58699	7.39774
Gipc1	4.09505	3.95887	3.90197	3.86529	5.03239	4.79354	4.83713	5.83655	5.63198	5.68843
Tlcd1	5.55706	5.68776	5.40991	5.50902	5.93381	5.82039	5.73467	2.99273	3.15056	3.50468
Plscr3	2.40834	2.13246	2.29181	2.35721	2.96161	2.60957	2.63673	4.1258	3.96433	3.96389
Arhgef25	-0.201373	-0.288771	-0.833128	-0.309439	-1.16347	0.574576	-0.132256	4.0009	3.70252	4.09878
Xab2	3.83951	3.32052	3.31512	3.48536	4.28104	4.34257	4.20853	4.20319	4.38136	4.27342
Cdc37	4.45066	4.21145	4.40244	4.34114	4.98498	4.92494	5.0165	5.18992	5.42946	5.3984
Rab4a	5.35905	5.23879	5.27951	5.28659	4.23136	4.71315	4.64718	2.65311	2.86376	3.19196
Trip10	2.60263	2.0102	2.24923	2.34011	3.76829	3.96222	4.10066	3.66145	3.5388	3.70765
Cops6	6.54795	6.3655	6.27939	6.48014	6.35319	6.25995	6.23667	5.8511	6.09901	6.07596
Ubb	8.63669	8.34099	8.22396	8.38783	8.44913	8.15777	8.10532	7.73346	7.87296	7.71811
Ap4m1	1.5977	1.15664	0.939666	1.35856	1.7924	1.72203	1.43815	2.25768	1.7582	1.5964
Gyg	2.77419	2.13103	2.08117	2.3383	4.16535	4.00671	3.89853	5.32148	5.91743	5.64925
Rcn3	3.44102	2.58375	2.90352	2.99645	5.34138	5.527	4.59748	4.7922	5.28613	5.2631
Slc6a8	3.99088	3.77115	3.80242	3.31803	6.39109	6.60706	6.81171	5.89424	6.14931	6.08779
Arid3a	0.772522	-1.92836	-0.362385	-1.20357	4.18684	4.64954	4.20482	0.469729	-0.613097	0.558738
Pdk4	0.235512	0.666107	-0.173853	0.494918	-3.93751	-4.87881	-2.80226	4.30682	4.50288	4.61493
Ubxn6	2.6907	2.80374	2.54594	2.7091	2.16171	1.71367	2.2245	2.35189	2.16313	2.07873
Mydgf	5.92586	5.93773	6.15059	5.93986	5.6309	5.52578	5.6462	5.24785	5.34252	5.31961
Cyb561	0.193615	0.769838	0.829232	0.595169	0.42977	-0.901307	-0.42367	4.59805	4.82009	4.24438
Sema6a	0.526376	0.28787	0.551662	0.847056	2.66799	3.22022	2.67434	3.95572	3.90343	3.36203
Ccdc12	4.79818	4.50982	4.83954	4.84467	4.91932	4.71346	5.11566	4.58717	4.59133	5.20259
Fmc1	6.53988	6.47656	6.73486	6.57226	6.22626	5.81268	6.00007	5.18362	5.46396	5.76913
Akt3	0.418549	0.759622	0.769848	0.996907	-0.0293499	-1.00027	0.167559	4.83003	4.6869	4.44915
Mrpl24	5.66475	5.49714	5.62709	5.64918	5.67225	5.12486	5.5447	4.73395	4.92556	5.0882
Gle1	6.90556	6.68602	6.79821	6.51291	7.12914	7.33846	7.24968	6.94712	7.04804	6.72427
L3hypdh	4.37151	4.25814	4.318	4.2138	4.47221	3.95219	4.31995	4.42332	4.21459	4.19118
Lyst	1.49825	1.97978	1.26431	1.4891	-0.559277	0.33497	-0.758018	-0.736507	-0.536044	-0.801479
Slc35e1	3.90708	3.96021	3.76833	3.84708	3.09255	3.52904	2.97982	3.16547	3.09997	2.87434
Calr3	0.124953	0.0375543	0.422902	0.186185	-1.09743	-0.870341	-1.53996	0.0434353	0.839213	0.353346
Tmc4	2.21338	2.22954	3.10242	1.88315	5.28316	4.67005	4.07814	0.412165	1.01871	1.76469
Syne4	3.23897	1.28449	2.8312	1.52775	5.98504	5.8913	5.91815	1.47675	1.82633	2.92139
Polr2i	6.35812	6.22859	6.16597	6.1647	4.90931	4.36512	4.75038	5.31402	5.54514	5.21605
Krt10	0.526098	0.986625	0.900093	0.858036	0.0639392	-0.482781	0.29443	0.817387	-0.0956427	0.775967
Iyd	6.27462	6.29538	6.0981	6.23595	4.02314	4.4164	4.6056	0.497346	1.16193	2.42514
Rmnd1	3.86242	3.66408	3.55067	3.75776	3.25285	2.93489	2.88573	2.44767	2.45336	2.62709
Esr1	3.28993	3.96635	3.63557	3.52593	-2.39352	-2.74228	-2.83605	0.22297	0.0734634	-0.0671274
Fbxo5	0.799919	-1.17204	-0.639925	-0.654247	3.22177	3.29699	3.4114	3.3427	3.47987	3.40605
Mtrf1l	3.5548	2.92084	3.08887	3.10332	3.85862	3.7975	3.59929	3.5234	3.19756	3.19213
Hdac2	3.97103	3.69691	3.70979	3.96532	4.59313	4.44933	4.68004	5.18567	5.11013	5.40603
Frk	-0.72841	-0.0719371	-0.703542	0.248408	-2.70985	-4.7752	-2.82482	-2.15841	-1.53108	-0.70948
Rwdd1	4.47798	4.59373	4.64972	4.40377	4.9612	4.89316	4.7958	4.45475	4.60534	4.91586
Trdn	-3.31929	-3.31929	-3.31929	-3.31929	-3.31929	-3.31929	-3.31929	1.15647	1.13492	1.35559
Hey2	-2.70891	-4.42856	-1.79879	-4.42856	-2.70582	-4.42856	-3.88288	0.610387	0.674094	1.11501
Stxbp5	2.41073	2.40418	2.11028	2.77704	2.42021	2.86514	2.52144	2.53314	2.36263	2.21882
Hint3	5.85213	5.81728	6.0036	5.82469	2.84234	2.56026	2.68233	2.78818	2.60066	3.00038
Trmt11	3.53558	3.76096	3.56862	3.00743	4.51862	4.63715	4.67796	3.6841	3.98283	3.9954
Katna1	3.50963	3.34575	3.40948	3.4826	3.54473	3.23672	3.42896	3.23555	3.39185	3.60751
Pcmt1	5.84012	5.79649	5.5425	5.64983	5.48916	5.59135	5.68009	5.80924	5.68744	5.67251
Lrp11	-0.167222	-0.596108	-0.577434	-0.22149	-1.19343	-0.629651	-0.493683	0.704167	0.216729	-0.00184183
1700021F05Rik	6.13591	6.16278	6.19375	5.82053	6.4433	6.42328	6.54924	5.93172	5.81545	6.25928
Sec63	5.0136	4.91548	4.94654	5.04572	3.75839	4.04141	3.53697	3.50042	3.57181	3.67718
Snx3	6.53626	6.43422	6.38612	6.41658	6.3703	6.15067	6.24957	5.94932	5.95969	6.04984
Aig1	5.34002	5.03303	4.90663	5.5704	4.04035	4.33972	4.50682	5.96753	5.79132	5.92452
Adat2	1.8483	1.21654	1.59212	1.57001	3.13385	2.60669	2.7421	3.18247	3.31079	3.4367
Pex3	3.68903	3.8385	3.69998	3.38108	2.7572	2.68662	2.49306	2.29775	1.99522	2.47612
Fuca2	1.17624	0.670101	0.701475	0.740191	1.53894	1.24427	1.18135	0.378774	0.740614	0.663358
Cep57l1	1.49116	1.38857	1.33902	0.956285	2.73569	2.32299	2.54596	2.04737	2.39125	2.55276
Ltv1	3.10503	2.56475	2.69422	2.92962	4.04973	4.03056	4.16356	3.65904	3.63012	3.83596
Plagl1	-1.8243	-3.17585	-2.64584	-1.96627	-2.98091	-3.57666	-4.11778	-1.32088	0.948905	0.458227
Cd164	8.02171	7.84159	7.78041	7.8941	7.61355	7.83304	7.40255	6.73559	6.66839	6.81163
Utrn	2.03255	2.02609	2.02867	1.99807	2.66239	3.12545	2.29812	3.69012	3.33759	3.13155
Smpd2	6.91369	6.43666	6.74901	6.80995	7.30192	7.20426	6.96655	5.79413	5.70788	6.14561
Mical1	-1.81871	-1.61716	-2.16726	-2.54488	-0.662437	-1.13548	-0.0809129	3.29104	3.27449	3.04892
Zbtb24	2.17267	2.14331	2.63482	2.37244	1.25122	1.42471	1.1391	1.98752	1.92851	1.47856
Wasf1	-0.30618	-0.907018	-0.488597	-0.543677	1.87118	1.53287	1.6284	2.97071	2.89211	2.56276
Rab32	4.1462	4.05234	4.17549	4.12738	1.16064	1.17206	1.09239	1.60367	1.58467	1.59499
Amd-ps4	-1.36274	-2.15958	-3.08239	-0.830233	-0.48274	-0.514202	-0.597706	-0.634611	-0.947332	-1.0773
Gtf3c6	3.14787	2.55681	2.95426	3.01352	2.9855	3.19637	3.05325	2.77812	2.93125	3.10187
Slc16a10	7.98196	7.98429	7.79856	7.84119	7.16167	7.23752	7.09851	6.58376	6.56827	6.74624
Rev3l	2.06995	2.0073	1.73735	1.80234	2.22963	2.66191	2.00086	2.28642	2.08233	2.23435
Traf3ip2	0.649607	1.40074	0.916695	-0.185037	1.43735	1.76659	1.57988	0.144627	-0.159675	0.691352
Fyn	2.3981	1.40004	1.45511	2.11607	4.07886	4.64908	4.48157	2.83335	2.80126	2.8231
Tube1	-0.990322	-1.70557	-0.219423	-1.41966	0.531063	0.506963	0.476921	1.14189	1.04593	0.675646
Lama4	1.83912	1.7588	0.978042	1.77842	2.62898	2.0418	3.19835	1.10178	2.3776	2.52176
Popdc3	-3.96793	-3.96793	-3.96793	-3.96793	-3.96793	-3.43363	-3.02726	0.439575	0.44859	0.778132
Prep	2.59235	2.3897	2.19899	2.21665	3.23801	3.69424	3.41025	3.70623	3.6678	3.19331
Tnfaip3	-0.388723	-0.914472	-1.71452	-0.984078	0.274595	1.08906	0.465644	-1.96444	-0.695975	-0.547878
Perp	5.99515	5.75115	5.61662	5.8679	5.61036	5.73907	5.73979	1.7952	2.93702	3.60655
Arfgef3	-3.83198	-5.06128	-5.09804	-5.0092	-0.341501	1.28697	-0.30903	-2.58375	-4.47833	-3.38749
Hebp2	-1.0732	-3.49724	-1.79028	-4.42005	1.26963	1.3199	0.591637	1.76933	1.59364	1.083
Reps1	6.02302	5.7028	5.68599	5.66024	6.74454	6.98112	6.96171	6.6873	6.72865	6.457
Fam184a	0.893123	2.48933	2.1588	0.130262	-0.280433	-0.826526	-0.280844	-0.401336	0.0595439	0.369933
Asf1a	2.0447	2.15041	1.84406	1.96398	2.67047	2.48553	2.80302	2.89692	3.25474	2.99996
Gopc	3.18084	3.09295	2.95927	3.18063	1.89695	2.25913	1.98307	2.40436	2.52637	2.37972
Qrsl1	1.82088	1.2402	0.980126	1.84936	2.22667	2.32672	2.38569	3.12875	2.84286	2.65862
Rtn4ip1	3.49135	3.36788	3.29737	3.63803	2.00217	2.21213	2.29197	3.14103	3.05011	2.82513
Crybg1	2.44722	2.52433	2.49136	2.41859	-3.91221	-2.9591	-1.89469	-0.728238	-1.11835	-0.970369
Vta1	2.72645	2.62901	2.84154	2.63524	2.59684	2.34716	2.20483	3.03599	3.12254	3.16947
Smpdl3a	4.08774	4.29191	4.18036	4.25517	0.811689	0.58009	1.06133	1.09092	1.76101	2.23714
Reep3	5.14512	5.22054	5.143	5.08836	3.03224	3.48082	3.32691	3.75638	3.56008	3.51614
Fabp7	1.45266	1.25714	-0.350713	2.15173	-1.82204	-2.76333	-1.82266	-1.15145	1.49168	1.12213
Pkib	-1.69343	-2.60897	-3.35656	-1.71315	-2.57851	-1.85606	-1.74263	-2.45116	-3.37437	-2.18075
Serinc1	6.46603	6.3793	6.31582	6.4042	5.09628	5.21422	5.0347	5.57087	5.3137	5.46757
Hsf2	3.01993	3.19056	3.30995	3.11211	3.02186	3.31201	3.07168	2.67914	2.23642	2.57978
Rspo3	0.645573	0.568079	0.414789	0.118809	-3.76204	-4.16904	-4.70333	-0.522434	-0.783464	-1.04502
Echdc1	3.3396	3.53861	3.19657	3.22726	1.59329	2.00199	1.32947	1.73116	1.06793	1.36685
Ptprk	3.86343	3.4001	3.63118	3.86363	3.37494	3.74543	3.26442	0.578551	1.02281	1.68273
Dcbld1	0.89945	-0.432984	-0.231107	0.147622	2.06464	2.79801	2.93279	0.949802	0.416214	1.29297
Slc6a15	-4.90304	-4.90304	-4.90304	-4.90304	-4.90304	-4.90304	-4.90304	-0.668614	-0.225196	-1.40044
Ccdc59	1.66688	1.38366	1.62758	1.57143	2.16944	2.22598	2.17623	2.07844	2.21561	2.17594
Lama2	-2.45945	-2.24522	-2.29289	-2.25602	-1.73047	-2.58291	-1.62709	-0.689113	-0.518073	-0.0643862
Lin7a	3.52424	3.7179	3.79001	3.66536	-1.25483	-1.54741	-3.37801	-3.07319	-1.30651	-3.42247
Ppp1r12a	2.84622	2.89795	3.1363	2.82268	3.19806	3.57722	3.35173	3.98639	3.87608	3.99794
P4ha1	2.12871	2.13904	2.81623	1.78965	3.71218	3.25132	3.66233	5.76172	5.35269	5.3902
2024-09-10	2.34716	2.25727	2.42921	2.01844	1.93889	2.20687	2.26894	3.67517	3.57049	3.58114
Lims1	4.35991	3.97891	4.117	4.34034	4.74288	4.67074	4.77291	5.82316	5.57979	5.6398
Zwint	5.35881	4.97597	4.95166	5.26766	4.91739	4.95164	4.99206	5.44828	5.38392	5.50756
Ube2d1	3.22023	3.06783	2.91187	2.77761	4.05377	4.03264	4.11081	3.86553	3.98434	4.35249
Dcn	6.1388	5.95364	5.99286	6.37676	2.00126	0.814054	2.999	8.28464	7.47315	7.76589
Mrln	-1.90344	-1.90344	-1.90344	-1.90344	-1.35735	-1.36914	-1.90344	4.04297	3.77808	4.72217
Slc17a8	4.07805	4.522	4.05093	4.25786	-5.23381	-4.0044	-3.98338	-3.33001	-2.17195	-2.17723
Cdk1	2.91388	0.838088	2.24898	1.64066	6.65667	6.54691	6.90118	6.32727	6.45323	6.2251
Atp2b1	2.5658	2.76886	2.56565	2.65513	2.4723	3.00616	2.33353	3.10064	2.78952	2.79325
Rhobtb1	4.5714	4.95177	4.68825	4.59195	1.0682	2.01288	1.06691	3.21248	3.81304	3.4201
Cabcoco1	1.65359	1.20733	0.872	0.904051	1.76038	0.998044	0.542054	-1.07072	0.845605	0.287629
Arid5b	4.45196	4.95108	5.38137	4.57054	3.92991	4.23374	3.81514	3.8636	4.13225	3.63553
Actr6	4.31836	4.52342	4.83537	4.64705	5.21023	5.08352	5.22953	4.26532	4.23572	4.47244
Uhrf1bp1l	3.4847	3.4626	3.08207	3.40991	4.00358	4.16701	3.76757	4.29653	4.28606	3.89882
Poc1b	2.0653	1.67438	1.52023	1.44773	1.68737	1.99027	1.77697	2.78173	2.70782	2.81618
Dusp6	3.60697	3.56113	3.17257	3.48042	0.906235	1.07832	1.20215	2.57299	1.85217	2.59504
Tmpo	4.009	3.47413	3.57866	3.77171	5.75723	5.92859	5.7281	6.15034	5.96156	5.80329
Kitl	-1.84981	-2.13567	-2.75733	-3.32365	-0.522312	0.975487	0.0602187	-2.07979	-2.24715	0.04554
Psen1	4.53387	4.3555	4.15883	4.29246	4.18688	4.44026	4.31443	4.49637	4.49314	4.28479
Sgk1	2.96827	2.18272	2.82691	2.86036	1.31531	1.80987	1.83691	3.66378	3.77534	3.43327
Cep290	0.987031	-0.41021	0.246895	-2.54845e-05	2.11024	2.01388	2.23141	2.72304	2.46556	2.46194
Ikbip	2.29713	2.35421	2.50127	1.76747	4.10381	3.79605	3.68958	3.52492	3.37058	3.64528
Hbs1l	6.89094	6.74712	6.77229	6.80684	6.48005	6.76258	6.69639	6.69817	6.77611	6.78601
Epb41l2	1.53444	1.72987	1.50066	1.66811	3.02959	3.15375	3.15232	4.17304	3.98672	3.79692
Apaf1	-0.886116	-1.94379	-0.997896	-1.29453	1.52412	1.70588	1.38788	1.52366	1.55067	1.09386
Myb	-3.35959	-4.69818	-4.69818	-4.69818	-4.69818	-4.69818	-3.19288	-0.960606	-0.674357	-1.25146
Med23	3.29539	2.90085	2.78662	3.05636	3.90066	4.18743	3.7467	4.00308	4.13242	3.7055
Ahi1	-1.63035	-2.68396	-1.64394	-1.35133	-2.37415	-2.17552	-3.85104	2.71528	2.94845	2.34488
Arg1	10.3572	10.3568	10.3548	10.4087	6.63553	6.96699	6.31633	3.71209	3.53818	5.15113
Nedd1	2.20758	2.55745	2.23245	2.20332	2.52443	2.35758	2.30215	3.01717	2.39578	2.70303
Enpp3	4.12082	4.24288	4.28964	4.13169	-2.02542	-2.13589	-2.46244	0.645507	-0.0638895	0.251882
Pde7b	3.01602	2.97259	3.07001	3.11182	-1.63171	-1.65933	-1.63267	-0.924203	0.349936	0.678689
Mtfr2	-1.58945	-2.59046	-2.22571	-2.5445	1.23771	0.659061	1.02011	1.17701	1.27112	0.848735
Map7	2.90301	2.76313	2.76472	2.57932	3.39192	3.57886	3.43911	-0.855051	-0.621832	0.323079
Ctgf	0.866921	0.593746	2.20765	1.15919	0.865254	-0.0635642	1.29613	5.33081	5.43674	5.41122
Stx7	3.16165	3.03343	3.02718	3.08143	2.54597	3.125	2.82715	3.11185	2.75793	3.01376
Moxd1	-2.68487	-2.82306	-1.09173	-1.97321	-4.70567	-4.70567	-4.70567	-3.68544	-3.00005	-3.04897
Pex7	3.47437	3.51878	3.35504	3.3902	1.7988	1.79973	1.84416	0.508746	0.450262	0.952181
Ifngr1	5.73879	5.61811	5.35601	5.73033	6.01331	6.28592	5.99265	5.43723	5.43266	5.46335
Vnn3	4.37234	4.03112	3.95983	4.33522	-3.38876	-2.23833	-1.70906	-2.16964	0.113832	-0.326599
Cfap54	-3.66129	-3.14856	-2.27811	-4.07627	-6.32842	-5.79412	-5.78274	-2.55424	-2.40855	-3.3485
Cdk17	2.33383	2.33643	2.39888	2.58056	0.594394	0.600011	0.425308	2.62886	2.63667	2.5711
Hal	5.70711	5.94454	5.6819	5.58293	1.38621	2.20871	2.2697	-1.01346	-0.363016	1.31932
Snrpf	3.8412	3.04769	3.54543	3.42622	5.38901	5.01425	5.35019	6.22872	6.2807	6.15863
Ntn4	0.34936	0.455028	1.13448	0.493389	-0.331649	-0.451535	-0.279633	4.46789	3.81285	4.04497
Usp44	-4.37026	-4.37026	-4.37026	-4.37026	-3.42896	-1.69696	-3.11982	1.47658	1.7875	1.26365
Fgd6	2.7197	2.81358	2.61795	2.66251	0.230195	0.357991	0.107291	1.40244	0.916501	0.909427
Ndufa12	5.05398	4.93958	4.37673	5.61158	5.39996	4.45365	3.35183	2.8259	4.60438	3.62358
Tmcc3	2.12939	2.13257	1.92697	2.28483	3.38089	3.92653	3.74005	4.154	3.4682	3.96558
Cep83	1.55957	0.554011	1.03363	1.34376	2.60693	2.5825	2.4672	2.80428	2.59475	2.75407
Socs2	5.12062	4.56894	6.25747	5.02529	2.63628	0.938545	1.2761	5.48199	5.7286	5.85122
Nudt4	5.74628	5.81881	5.88181	5.66441	5.21233	5.30765	5.44693	4.47342	4.59701	5.01337
Nuak1	-0.17691	-0.00771471	-0.71085	-0.882155	-1.90841	-1.61306	-2.26952	1.40211	1.76825	0.920507
Tcp11l2	4.45725	4.7849	4.46858	4.71321	2.78111	2.15229	2.50523	5.57228	5.54692	5.11287
Rfx4	-0.633738	-0.0841104	-0.404223	-1.40924	-4.78912	-4.78912	-4.78912	-3.34883	-4.14257	-3.8929
Cry1	2.26185	2.93473	2.91701	2.33546	2.40515	2.5941	2.76241	3.1932	3.18937	2.90761
Timp3	0.675548	0.935154	0.626028	1.02209	0.47161	0.656538	1.0222	0.781024	1.05242	1.27635
Hsp90b1	7.79793	7.77078	7.81351	7.73762	7.55692	7.99386	7.56387	6.85349	6.69723	7.07598
Pah	9.83804	9.98968	9.80246	9.83547	7.3942	7.33048	7.16534	3.52593	3.74443	5.2578
Igf1	9.19051	9.26884	9.33751	9.22377	3.00898	2.66736	2.99596	3.10199	3.69126	3.648
Washc3	6.19969	6.05643	6.0924	5.89827	6.00018	5.80238	5.94434	5.7974	5.99633	5.92263
Dram1	-1.71268	-2.08986	-2.13116	-1.81131	-1.06833	-0.736534	-1.83968	-1.44946	-1.38739	-0.164777
Sycp3	-0.153932	-1.38323	0.128364	-0.0226435	-3.26583	-2.03642	-3.26583	-2.84064	-2.61928	-3.26583
Mybpc1	-3.98572	-3.98572	-3.98572	-3.98572	-3.43963	-3.45142	-3.98572	6.20036	5.86699	5.5037
Sirt1	1.95945	2.00059	1.5893	1.99122	2.11487	2.2028	2.05078	2.596	2.64645	2.56834
Herc4	3.92786	4.00775	4.08104	3.97751	3.51733	3.32947	3.15128	3.5905	3.39815	3.52874
Mypn	-3.74963	-4.54647	-4.5702	-4.51249	-5.46928	-5.46928	-5.46928	0.394634	0.196259	-0.869265
Hnrnph3	2.86679	2.65189	2.79682	2.78687	3.33612	3.0244	3.19069	2.82331	3.01278	3.13896
Rufy2	0.204661	0.150777	0.274109	-0.0486695	1.68769	1.55505	1.57956	2.00399	1.71189	1.48015
Pbld2	6.55431	6.60802	6.40096	6.4686	4.01462	3.75137	4.24067	-0.0425152	0.267544	1.90368
Ccar1	3.20473	3.16308	3.26363	3.11395	4.38521	4.84023	4.42425	3.97173	3.93751	4.12801
Ddx21	3.74495	2.9837	3.39244	3.38615	5.74788	6.17688	5.93289	5.68512	5.83553	5.65406
Ddx50	6.71453	6.89283	6.71191	6.69282	5.78625	5.76387	5.6569	6.22293	6.22471	6.4448
Srgn	2.74267	3.27012	2.53067	2.85503	1.65719	1.6915	2.39758	6.57297	6.09346	6.14818
Vps26a	4.62328	4.484	4.307	4.63576	4.21937	4.30396	4.13315	4.1998	4.16235	4.44229
Supv3l1	3.54747	3.44378	3.34946	3.63367	4.56363	4.44185	4.59764	3.69673	3.78273	3.89605
Hkdc1	-1.34357	-3.9696	-2.47979	-4.89241	1.03398	1.65197	1.16804	-2.19553	-4.24586	-1.13891
Fam241b	0.769426	-0.0492959	-0.287061	-0.281375	1.8516	1.65876	1.55031	-1.1298	-1.04907	-1.00205
Aifm2	4.91912	4.88137	4.78903	4.79255	2.30543	1.88523	2.28296	2.69907	2.87591	2.95109
H2afy2	-1.92927	-2.00272	-1.21375	-1.27557	-2.28806	-2.71729	-1.83804	3.49674	4.12111	3.48109
Tysnd1	8.13271	7.94828	7.88915	7.89412	7.45272	7.41589	7.39512	7.05798	7.16876	6.96479
Sar1a	5.89647	5.89034	5.80168	5.78616	5.36117	5.66179	5.46907	5.58574	5.49439	5.51741
Ppa1	7.16107	6.97098	7.30438	7.01575	6.69581	6.82583	6.85382	5.87689	5.99164	6.09399
Eif4ebp2	8.59301	8.45712	8.49782	8.48457	7.24035	7.61836	7.42761	7.53877	7.74474	7.32778
Pald1	5.49047	5.15948	5.36185	5.27255	4.04411	3.59899	3.94341	6.26974	5.95726	6.25186
Sgpl1	4.42499	4.44645	4.28934	4.50532	3.00691	3.5421	2.88639	3.6273	3.46872	3.14637
Pcbd1	9.03927	8.93842	8.96923	8.93849	8.22847	8.10309	8.19356	5.36997	4.9501	6.42469
Unc5b	1.4019	0.257008	0.761628	0.725045	3.63173	3.97539	3.57199	0.385659	1.58387	1.0317
Slc29a3	0.917251	0.46355	0.51585	0.253579	2.52666	2.97691	2.42008	1.17701	0.960245	0.93383
Vsir	0.54975	0.420773	0.569106	0.260454	0.242759	0.14988	0.614152	0.983399	1.06917	1.16053
Slc16a7	5.43076	5.70048	5.17446	5.39659	0.598049	1.38645	0.889773	-0.143573	0.943169	0.958958
Lrig3	1.77965	1.90836	0.976459	1.67469	2.02593	2.73931	2.23864	1.91024	2.17716	1.33952
Anapc16	4.51987	4.47445	4.69427	4.27629	4.25985	4.14486	4.31716	5.39039	5.11228	5.10185
Ddit4	2.1377	1.31336	2.17075	1.63926	4.09431	3.74797	3.83843	6.85165	6.80837	6.42297
Dnajb12	4.95567	4.78178	4.6814	4.7179	3.95061	4.08154	3.8428	3.86603	3.71776	3.56851
Micu1	4.40436	4.3557	4.21157	4.45504	4.14541	4.05797	4.06354	4.99667	4.98964	4.82202
Cand1	3.33945	3.1009	3.34247	3.19456	3.87151	4.19847	3.91313	4.05703	4.1085	3.97394
Tbk1	3.50533	3.37675	3.52186	3.40294	3.53912	3.49476	3.4287	3.11814	2.92607	3.05038
Pno1	4.64025	4.66053	4.72664	4.42213	4.75877	4.66553	4.5298	4.51356	4.652	4.49395
Plek	-0.730161	-0.805749	-1.71984	-0.554329	0.613722	0.949702	0.9061	0.121464	0.353723	0.892627
Srgap1	-3.54288	-3.1629	-5.1259	-4.0903	-1.41225	-0.655464	-2.55073	-3.77092	-3.29071	-2.9684
Egfr	6.17167	5.52632	6.30873	6.30672	-3.14542	-1.43292	-1.48104	1.49704	1.64334	1.51537
Avpr1a	3.89681	3.47107	3.55379	3.88112	-1.43105	0.0542681	-0.700813	-0.998892	0.0140808	-1.16688
Usp15	3.41647	3.36474	3.33943	3.30221	3.86891	4.31377	3.85255	3.64072	3.76782	3.65946
Vps54	3.7474	3.62303	3.5493	3.55839	2.895	3.23951	2.94178	3.1734	3.07548	3.21692
Tbc1d15	5.21939	5.2313	5.07517	5.25931	5.02876	5.16504	5.1046	5.26242	5.21412	5.17825
Pcsk4	4.41986	3.81174	3.46183	4.01764	3.65542	3.10382	3.6393	3.26632	3.38541	2.90633
Rab21	3.88748	3.81859	3.81438	3.75102	2.69563	2.61792	2.6704	3.43101	3.16215	3.31354
2310011J03Rik	4.21942	3.99064	4.18151	4.33689	3.97881	3.57106	3.98355	4.37653	4.61918	4.53224
Peli1	3.03521	3.25004	2.9121	2.99022	2.23154	2.15742	2.07782	2.60199	2.25377	2.68898
Thap2	2.14878	2.38386	2.78169	1.99916	2.78046	2.80373	2.4759	2.4364	2.45175	2.3782
Lgr5	0.211889	0.506177	-0.991116	0.299403	-5.31502	-5.31502	-3.23847	0.0934463	-1.12556	-0.616014
Slc1a4	0.655485	0.437336	-0.927399	0.617678	-0.101209	1.08796	0.76048	3.1804	3.21313	2.88382
Dock2	-0.551346	-1.90646	-1.10186	-0.673487	-0.0813976	0.577878	0.0415841	-1.26035	-0.83207	0.471831
Rab1a	6.19576	6.28495	6.06273	6.16252	6.11384	6.38695	6.10311	5.47462	5.47644	5.54286
Gamt	9.40535	9.20873	9.14703	9.31207	7.23581	6.97966	6.79269	4.69817	5.16188	5.40554
Ptprr	-4.19775	-4.19775	-4.19775	-4.19775	-4.19775	-4.19775	-4.19775	3.29617	2.88815	2.5427
Actr2	5.16033	5.22488	5.14119	5.21109	5.05226	5.13467	4.87787	4.78646	4.73709	4.8256
Ndufs7	7.75609	7.72096	7.85694	7.70131	7.91164	7.25572	7.67064	6.59722	6.70882	7.16741
Ptprb	1.76546	1.98376	1.77548	1.87857	-0.651449	-0.688612	-0.121182	-1.69057	-1.08655	-1.21941
Mum1	3.01855	2.53374	2.24455	2.53233	3.7682	3.81336	3.83101	4.49421	4.47814	4.42254
Meis1	-1.72097	-1.75358	-2.10388	-1.4354	-0.344538	-0.195894	-0.637746	-0.0169733	-0.228719	-0.883003
Uqcr11	9.29855	9.26509	9.34526	9.28195	9.15385	8.63164	9.03668	7.64458	7.8352	8.42534
Cnot2	3.40364	3.28964	3.48991	3.52897	3.87727	3.99863	3.78734	4.19542	4.08104	3.8761
Tcf3	3.92493	3.47754	3.63823	3.651	5.64049	5.54847	5.56866	5.79878	6.08067	5.66972
Best3	-4.52114	-4.52114	-4.52114	-4.52114	-4.52114	-4.52114	-4.52114	-0.746963	-0.834766	-1.46456
Frs2	1.90351	1.6129	2.0587	1.6678	1.7458	2.0625	1.53675	2.16813	2.19572	1.97597
Yeats4	4.54975	4.65476	4.59046	4.75721	4.79084	4.68754	4.54783	4.91432	4.79254	5.21451
Cobl	2.49072	2.40498	2.56396	2.35806	1.91965	2.85279	2.10779	2.85658	2.49983	2.47774
Rab36	1.40562	0.662792	0.855844	1.02405	1.08546	1.04835	1.06149	0.723836	0.398034	0.562533
Grb10	-0.381888	-0.436787	0.373705	-0.412444	0.87608	2.03144	1.85587	4.18903	6.26821	4.3244
Adora2a	-0.0704755	0.147987	-0.194142	-0.145495	-1.03986	-0.84484	0.382711	-3.20886	-1.34446	-1.39777
Snrpd3	4.61768	4.4559	4.52429	4.37172	5.34527	5.20802	5.24921	4.88019	5.23379	5.17783
Nav3	-6.3945	-6.3945	-6.3945	-6.3945	-5.84841	-5.8602	-5.84882	-1.4977	-1.95901	-1.9286
Ddc	5.27745	4.97027	5.9496	5.4574	6.78235	7.21098	6.94478	1.74348	1.66219	3.99769
Cpm	1.96166	1.31702	1.44035	1.98088	2.58675	3.68842	2.91106	0.638081	-0.674736	0.858278
Mdm2	3.2125	2.95231	3.02998	2.74975	3.05035	3.36664	3.15527	3.91016	3.79232	3.55292
E2f7	-2.07902	-4.0493	-1.72581	-3.01819	-0.12402	0.48418	0.0373534	0.98508	1.12491	0.649067
Csrp2	5.30008	5.27482	5.29937	5.17931	4.6328	4.46343	4.75011	3.70571	4.36949	4.82679
Osbpl8	2.75805	3.00745	2.52248	2.76694	-0.102217	0.730738	0.172798	1.45293	1.31538	1.06854
Mknk2	6.53774	6.59135	6.31269	6.40537	4.8641	4.71295	4.65643	5.49072	5.32981	5.11558
Cabin1	5.76443	5.51122	5.27835	5.5676	6.65083	6.67184	6.36597	6.75792	7.00053	6.52273
Ap3d1	4.21446	4.06493	3.91793	4.10114	4.43396	4.84527	4.35012	3.81732	3.80169	3.67937
Phlda1	5.40362	6.2352	6.10199	5.47889	-0.506876	-1.17778	-0.199672	0.716702	0.802468	1.07131
Sf3a2	5.61332	4.92145	5.26955	5.08598	7.01753	6.90652	7.05532	7.0719	7.2408	6.66034
Mdm1	1.73256	1.16466	0.834127	0.581265	3.44553	2.57942	2.79746	3.65202	3.74413	3.63681
Jsrp1	-3.01164	-3.01164	-3.01164	-3.01164	-0.306432	-1.52984	-0.650601	3.23747	3.25607	3.61398
Wif1	-0.4689	-0.615386	-0.384697	-1.18375	-4.27593	-4.27593	-4.27593	-2.02187	-2.23685	-2.12384
Timm13	8.16329	7.97226	8.15088	8.23259	8.01276	7.67113	8.09809	7.6161	8.0583	8.25143
Vps13d	2.69863	2.88133	2.66213	2.6478	1.33872	1.50083	1.25579	1.15238	1.30421	0.90256
[truncated: 14,699 more rows]

## Sheet: Up in cMYC and Down by FOXO1AAA
List of genes that are upregulated in c-MYC/pT3 but downregulated by FOXO1AAA
Gene.name	X	gene_id.x	gene_name.x	Transcript.stable.ID.x	Transcript.length..including.UTRs.and.CDS..x	Gene.stable.ID.version.x	GO.term.accession.x	GO.term.name.x	logFC.x	AveExpr.x	t.x	P.Value.x	adj.P.Val.x	B.x	gene_id.y	gene_name.y	Transcript.stable.ID.y	Transcript.length..including.UTRs.and.CDS..y	Gene.stable.ID.version.y	GO.term.accession.y	GO.term.name.y	logFC.y	AveExpr.y	t.y	P.Value.y	adj.P.Val.y	B.y
A2m	371587	ENSMUSG00000030111	A2m	ENSMUST00000032203	4605	ENSMUSG00000030111.9	GO:0001869	negative regulation of complement activation, lectin pathway	6.4028	1.05242	2.66129	0.0199092	0.0311324	-3.66608	ENSMUSG00000030111	A2m	ENSMUST00000032203	4605	ENSMUSG00000030111.9	GO:0001869	negative regulation of complement activation, lectin pathway	4.90124	1.05242	3.29948	0.00591747	0.0125441	-2.79722
AB124611	661542	ENSMUSG00000057191	AB124611	ENSMUST00000076326	1393	ENSMUSG00000057191.13			1.36331	1.4977	4.69255	0.000447572	0.00100508	-0.265213	ENSMUSG00000057191	AB124611	ENSMUST00000076326	1393	ENSMUSG00000057191.13			2.75508	1.4977	8.42696	1.48231e-06	1.09109e-05	5.66393
Abcc4	438298	ENSMUSG00000032849	Abcc4	ENSMUST00000036554	5715	ENSMUSG00000032849.14	GO:0031088	platelet dense granule membrane	4.53381	2.98189	8.35244	1.63286e-06	7.4522e-06	5.49386	ENSMUSG00000032849	Abcc4	ENSMUST00000036554	5715	ENSMUSG00000032849.14	GO:0031088	platelet dense granule membrane	2.27109	2.98189	7.96019	2.74511e-06	1.7932e-05	4.60899
Abcd4	154728	ENSMUSG00000021240	Abcd4	ENSMUST00000221070	470	ENSMUSG00000021240.6	GO:0016020	membrane	1.62702	4.74767	7.98989	2.63761e-06	1.11508e-05	4.43169	ENSMUSG00000021240	Abcd4	ENSMUST00000221070	470	ENSMUSG00000021240.6	GO:0016020	membrane	3.05085	4.74767	13.5539	6.31928e-09	2.2587e-07	10.9263
Abcg1	213223	ENSMUSG00000024030	Abcg1	ENSMUST00000024829	3610	ENSMUSG00000024030.6	GO:0010033	response to organic substance	2.50282	4.23736	11.2873	5.46595e-08	4.63718e-07	8.74215	ENSMUSG00000024030	Abcg1	ENSMUST00000024829	3610	ENSMUSG00000024030.6	GO:0010033	response to organic substance	1.04624	4.23736	6.66609	1.73911e-05	8.17314e-05	2.53476
Abcg3	354072	ENSMUSG00000029299	Abcg3	ENSMUST00000031239	3035	ENSMUSG00000029299.14	GO:0016887	ATPase activity	1.63797	0.721274	3.60662	0.00330401	0.00607717	-2.11378	ENSMUSG00000029299	Abcg3	ENSMUST00000031239	3035	ENSMUSG00000029299.14	GO:0016887	ATPase activity	2.93791	0.721274	5.90263	5.73057e-05	0.000224066	2.08862
Abl2	274865	ENSMUSG00000026596	Abl2	ENSMUST00000166172	10151	ENSMUSG00000026596.13	GO:0004672	protein kinase activity	2.74346	4.60315	14.6303	2.52811e-09	4.59068e-08	11.8871	ENSMUSG00000026596	Abl2	ENSMUST00000166172	10151	ENSMUSG00000026596.13	GO:0004672	protein kinase activity	1.01303	4.60315	7.57793	4.63394e-06	2.74165e-05	3.88493
Acbd7	276233	ENSMUSG00000026644	Acbd7	ENSMUST00000115089	531	ENSMUSG00000026644.7	GO:0008289	lipid binding	3.42248	-1.43427	5.08461	0.000224964	0.000540072	0.824942	ENSMUSG00000026644	Acbd7	ENSMUST00000115089	531	ENSMUSG00000026644.7	GO:0008289	lipid binding	4.37916	-1.43427	6.12008	4.0471e-05	0.00016686	2.46301
Acot1	735020	ENSMUSG00000072949	Acot1	ENSMUST00000168120	2272	ENSMUSG00000072949.6	GO:0016787	hydrolase activity	2.44935	4.89316	8.06112	2.3976e-06	1.02826e-05	4.53446	ENSMUSG00000072949	Acot1	ENSMUST00000168120	2272	ENSMUSG00000072949.6	GO:0016787	hydrolase activity	4.08061	4.89316	11.8349	3.1443e-08	6.31413e-07	9.2793
Acot2	154460	ENSMUSG00000021226	Acot2	ENSMUST00000021649	2196	ENSMUSG00000021226.7	GO:0016787	hydrolase activity	2.00219	3.30534	8.68243	1.06889e-06	5.21729e-06	5.73445	ENSMUSG00000021226	Acot2	ENSMUST00000021649	2196	ENSMUSG00000021226.7	GO:0016787	hydrolase activity	1.57706	3.30534	8.62188	1.15428e-06	8.95156e-06	5.57826
Acsl3	438785	ENSMUSG00000032883	Acsl3	ENSMUST00000035779	3950	ENSMUSG00000032883.15	GO:0006631	fatty acid metabolic process	1.50915	5.35742	8.6043	1.18042e-06	5.67245e-06	5.24072	ENSMUSG00000032883	Acsl3	ENSMUST00000035779	3950	ENSMUSG00000032883.15	GO:0006631	fatty acid metabolic process	1.74733	5.35742	10.2095	1.73779e-07	2.11421e-06	7.34795
Acss1	301156	ENSMUSG00000027452	Acss1	ENSMUST00000028944	3618	ENSMUSG00000027452.11	GO:0019427	acetyl-CoA biosynthetic process from acetate	5.18461	3.67718	7.21117	7.78785e-06	2.8086e-05	3.72436	ENSMUSG00000027452	Acss1	ENSMUST00000028944	3618	ENSMUSG00000027452.11	GO:0019427	acetyl-CoA biosynthetic process from acetate	5.31651	3.67718	9.00443	7.14907e-07	6.17236e-06	6.15419
Adam22	540408	ENSMUSG00000040537	Adam22	ENSMUST00000088744	9245	ENSMUSG00000040537.17	GO:0005886	plasma membrane	2.56322	-1.07889	6.37182	2.72788e-05	8.31618e-05	2.85957	ENSMUSG00000040537	Adam22	ENSMUST00000088744	9245	ENSMUSG00000040537.17	GO:0005886	plasma membrane	2.56713	-1.07889	6.72047	1.60235e-05	7.62482e-05	3.3563
Adam32	494560	ENSMUSG00000037437	Adam32	ENSMUST00000121438	2450	ENSMUSG00000037437.18	GO:0006508	proteolysis	3.37062	-2.08182	3.80766	0.00226275	0.00432024	-1.35313	ENSMUSG00000037437	Adam32	ENSMUST00000121438	2450	ENSMUSG00000037437.18	GO:0006508	proteolysis	4.03331	-2.08182	4.40272	0.000753716	0.00205986	-0.256565
Adap1	656961	ENSMUSG00000056413	Adap1	ENSMUST00000110865	2557	ENSMUSG00000056413.16	GO:0046872	metal ion binding	4.72275	3.5895	9.53678	3.76269e-07	2.15738e-06	6.9096	ENSMUSG00000056413	Adap1	ENSMUST00000110865	2557	ENSMUSG00000056413.16	GO:0046872	metal ion binding	3.22689	3.5895	10.7247	9.88007e-08	1.39249e-06	8.06917
Adgrg1	411076	ENSMUSG00000031785	Adgrg1	ENSMUST00000093271	3574	ENSMUSG00000031785.16	GO:0045121	membrane raft	4.35373	3.84998	9.69239	3.13531e-07	1.86339e-06	6.96989	ENSMUSG00000031785	Adgrg1	ENSMUST00000093271	3574	ENSMUSG00000031785.16	GO:0045121	membrane raft	4.99054	3.84998	11.9321	2.8566e-08	5.92459e-07	9.47496
Adora2b	102995	ENSMUSG00000018500	Adora2b	ENSMUST00000018644	1845	ENSMUSG00000018500.2	GO:0001973	adenosine receptor signaling pathway	4.12193	-1.50775	5.99072	4.97353e-05	0.000141042	2.28531	ENSMUSG00000018500	Adora2b	ENSMUST00000018644	1845	ENSMUSG00000018500.2	GO:0001973	adenosine receptor signaling pathway	2.94525	-1.50775	5.15453	0.000199423	0.000651099	0.956724
Adra2a	448032	ENSMUSG00000033717	Adra2a	ENSMUST00000036700	3801	ENSMUSG00000033717.5	GO:0005887	integral component of plasma membrane	3.89553	-3.19797	7.11304	8.97417e-06	3.17209e-05	3.81604	ENSMUSG00000033717	Adra2a	ENSMUST00000036700	3801	ENSMUSG00000033717.5	GO:0005887	integral component of plasma membrane	4.19911	-3.19797	7.01446	1.03608e-05	5.2986e-05	3.46809
Afp	648398	ENSMUSG00000054932	Afp	ENSMUST00000042755	2063	ENSMUSG00000054932.6	GO:0005737	cytoplasm	5.39985	7.91412	5.81384	6.61764e-05	0.000181107	0.908049	ENSMUSG00000054932	Afp	ENSMUST00000042755	2063	ENSMUSG00000054932.6	GO:0005737	cytoplasm	6.59276	7.91412	6.68145	1.69927e-05	8.02568e-05	2.51078
Agrn	557063	ENSMUSG00000041936	Agrn	ENSMUST00000071248	4831	ENSMUSG00000041936.18	GO:0016021	integral component of membrane	1.709	6.39669	11.5733	4.08382e-08	3.67652e-07	8.7185	ENSMUSG00000041936	Agrn	ENSMUST00000071248	4831	ENSMUSG00000041936.18	GO:0016021	integral component of membrane	1.49267	6.39669	9.998	2.20568e-07	2.50824e-06	7.05149
AI413582	697505	ENSMUSG00000062753	AI413582	ENSMUST00000145183	992	ENSMUSG00000062753.14			1.52184	3.12542	8.23107	1.914e-06	8.51005e-06	5.14323	ENSMUSG00000062753	AI413582	ENSMUST00000145183	992	ENSMUSG00000062753.14			1.28641	3.12542	8.42447	1.48709e-06	1.09363e-05	5.35907
Ajm1	356377	ENSMUSG00000029419	Ajm1	ENSMUST00000187017	369	ENSMUSG00000029419.8			4.28346	0.673569	8.2277	1.9225e-06	8.5434e-06	5.41865	ENSMUSG00000029419	Ajm1	ENSMUST00000187017	369	ENSMUSG00000029419.8			4.13876	0.673569	9.08872	6.44605e-07	5.68619e-06	6.48294
Akap17b	677981	ENSMUSG00000059708	Akap17b	ENSMUST00000051906	6003	ENSMUSG00000059708.12	GO:0008380	RNA splicing	1.1423	2.50147	4.70715	0.000436089	0.000981722	-0.442006	ENSMUSG00000059708	Akap17b	ENSMUST00000051906	6003	ENSMUSG00000059708.12	GO:0008380	RNA splicing	2.29752	2.50147	8.94549	7.68906e-07	6.51015e-06	6.2261
Akr1c18	153889	ENSMUSG00000021214	Akr1c18	ENSMUST00000110704	1103	ENSMUSG00000021214.14	GO:0047006	17-alpha,20-alpha-dihydroxypregn-4-en-3-one dehydrogenase activity	3.06057	-1.68184	3.63051	0.00315822	0.00583163	-1.71073	ENSMUSG00000021214	Akr1c18	ENSMUST00000110704	1103	ENSMUSG00000021214.14	GO:0047006	17-alpha,20-alpha-dihydroxypregn-4-en-3-one dehydrogenase activity	3.84053	-1.68184	4.38598	0.000776981	0.00211554	-0.29819
Aldh1b1	470190	ENSMUSG00000035561	Aldh1b1	ENSMUST00000044384	2298	ENSMUSG00000035561.5	GO:0005739	mitochondrion	2.04151	8.07766	4.62614	0.000503879	0.0011177	-1.25412	ENSMUSG00000035561	Aldh1b1	ENSMUST00000044384	2298	ENSMUSG00000035561.5	GO:0005739	mitochondrion	3.58654	8.07766	7.59282	4.53892e-06	2.69759e-05	3.86434
Aldh3b1	233606	ENSMUSG00000024885	Aldh3b1	ENSMUST00000051803	1875	ENSMUSG00000024885.8	GO:0005886	plasma membrane	2.50344	2.66388	4.86811	0.000328093	0.000759353	-0.0280958	ENSMUSG00000024885	Aldh3b1	ENSMUST00000051803	1875	ENSMUSG00000024885.8	GO:0005886	plasma membrane	1.53212	2.66388	4.20168	0.00108826	0.00282862	-1.44995
Alg13	554864	ENSMUSG00000041718	Alg13	ENSMUST00000070801	1802	ENSMUSG00000041718.15	GO:0005783	endoplasmic reticulum	2.7485	3.60744	12.3885	1.8369e-08	2.00602e-07	9.93646	ENSMUSG00000041718	Alg13	ENSMUST00000070801	1802	ENSMUSG00000041718.15	GO:0005783	endoplasmic reticulum	1.42836	3.60744	9.52712	3.80582e-07	3.8056e-06	6.63459
Aloxe3	146165	ENSMUSG00000020892	Aloxe3	ENSMUST00000021268	3019	ENSMUSG00000020892.10	GO:0051122	hepoxilin biosynthetic process	4.23398	-2.93828	6.87325	1.27566e-05	4.29896e-05	3.51401	ENSMUSG00000020892	Aloxe3	ENSMUST00000021268	3019	ENSMUSG00000020892.10	GO:0051122	hepoxilin biosynthetic process	3.93757	-2.93828	6.12436	4.01975e-05	0.000165973	2.38356
Alpl	337315	ENSMUSG00000028766	Alpl	ENSMUST00000030551	2522	ENSMUSG00000028766.10	GO:0046677	response to antibiotic	1.37477	5.46489	8.84367	8.7271e-07	4.38771e-06	5.49622	ENSMUSG00000028766	Alpl	ENSMUST00000030551	2522	ENSMUSG00000028766.10	GO:0046677	response to antibiotic	3.2264	5.46489	18.047	1.97166e-10	3.50566e-08	14.4537
Amh	467003	ENSMUSG00000035262	Amh	ENSMUST00000036016	1670	ENSMUSG00000035262.5	GO:0042493	response to drug	2.57021	-0.285698	5.10289	0.000217972	0.000524983	0.823274	ENSMUSG00000035262	Amh	ENSMUST00000036016	1670	ENSMUSG00000035262.5	GO:0042493	response to drug	1.25864	-0.285698	3.18933	0.00729865	0.0150715	-2.70492
Amn	156263	ENSMUSG00000021278	Amn	ENSMUST00000021707	1701	ENSMUSG00000021278.7	GO:0043001	Golgi to plasma membrane protein transport	4.72903	3.53131	7.01334	1.03778e-05	3.60037e-05	3.36029	ENSMUSG00000021278	Amn	ENSMUST00000021707	1701	ENSMUSG00000021278.7	GO:0043001	Golgi to plasma membrane protein transport	6.24634	3.53131	8.4266	1.483e-06	1.09109e-05	5.52953
Amot	554576	ENSMUSG00000041688	Amot	ENSMUST00000112836	6957	ENSMUSG00000041688.16	GO:0043536	positive regulation of blood vessel endothelial cell migration	1.97622	4.15685	6.4283	2.49984e-05	7.69655e-05	2.30632	ENSMUSG00000041688	Amot	ENSMUST00000112836	6957	ENSMUSG00000041688.16	GO:0043536	positive regulation of blood vessel endothelial cell migration	1.1485	4.15685	4.81485	0.00036035	0.00108729	-0.5896
Ankrd27	461909	ENSMUSG00000034867	Ankrd27	ENSMUST00000190503	4086	ENSMUSG00000034867.16	GO:0005769	early endosome	1.52148	6.03505	13.0403	1.00102e-08	1.26659e-07	10.2276	ENSMUSG00000034867	Ankrd27	ENSMUST00000190503	4086	ENSMUSG00000034867.16	GO:0005769	early endosome	1.16443	6.03505	10.1182	1.9252e-07	2.26473e-06	7.20026
Aox2	761373	ENSMUSG00000079554	Aox2	ENSMUST00000114366	5771	ENSMUSG00000079554.2	GO:0051537	2 iron, 2 sulfur cluster binding	2.58439	-2.46124	3.17844	0.00745161	0.0127052	-2.47877	ENSMUSG00000079554	Aox2	ENSMUST00000114366	5771	ENSMUSG00000079554.2	GO:0051537	2 iron, 2 sulfur cluster binding	4.39731	-2.46124	4.66757	0.000467942	0.00136521	0.181643
Ap1m2	31181	ENSMUSG00000003309	Ap1m2	ENSMUST00000115433	2586	ENSMUSG00000003309.14	GO:0030131	clathrin adaptor complex	4.2958	-0.710505	4.37314	0.000795345	0.00168916	-0.449036	ENSMUSG00000003309	Ap1m2	ENSMUST00000115433	2586	ENSMUSG00000003309.14	GO:0030131	clathrin adaptor complex	4.48784	-0.710505	4.64297	0.000488943	0.00141718	0.0808883
Ap2a2	26869	ENSMUSG00000002957	Ap2a2	ENSMUST00000003038	4646	ENSMUSG00000002957.11	GO:0030122	AP-2 adaptor complex	1.21919	6.97167	11.6966	3.60814e-08	3.33556e-07	8.81277	ENSMUSG00000002957	Ap2a2	ENSMUST00000003038	4646	ENSMUSG00000002957.11	GO:0030122	AP-2 adaptor complex	1.5354	6.97167	14.0182	4.2241e-09	1.80149e-07	11.2069
Apbb1	489237	ENSMUSG00000037032	Apbb1	ENSMUST00000191601	2690	ENSMUSG00000037032.16	GO:0042393	histone binding	4.18687	2.89382	12.1151	2.38898e-08	2.44763e-07	9.72194	ENSMUSG00000037032	Apbb1	ENSMUST00000191601	2690	ENSMUSG00000037032.16	GO:0042393	histone binding	1.5727	2.89382	9.03356	6.89734e-07	5.98833e-06	6.03931
Apbb1ip	279707	ENSMUSG00000026786	Apbb1ip	ENSMUST00000014290	2773	ENSMUSG00000026786.14	GO:0005925	focal adhesion	1.35641	1.37076	3.69398	0.00280191	0.005232	-2.02651	ENSMUSG00000026786	Apbb1ip	ENSMUST00000014290	2773	ENSMUSG00000026786.14	GO:0005925	focal adhesion	1.71908	1.37076	5.02115	0.000251112	0.000794483	0.454791
Aplp1	58652	ENSMUSG00000006651	Aplp1	ENSMUST00000006828	2343	ENSMUSG00000006651.8	GO:0031696	alpha-2C adrenergic receptor binding	3.54689	1.09364	9.89454	2.48217e-07	1.54685e-06	7.41188	ENSMUSG00000006651	Aplp1	ENSMUST00000006828	2343	ENSMUSG00000006651.8	GO:0031696	alpha-2C adrenergic receptor binding	2.60887	1.09364	9.87396	2.54148e-07	2.80236e-06	7.39144
Aqp3	328343	ENSMUSG00000028435	Aqp3	ENSMUST00000055327	1765	ENSMUSG00000028435.8	GO:0005886	plasma membrane	5.10952	1.13285	7.52689	4.97616e-06	1.91087e-05	4.45983	ENSMUSG00000028435	Aqp3	ENSMUST00000055327	1765	ENSMUSG00000028435.8	GO:0005886	plasma membrane	5.61578	1.13285	8.44138	1.45492e-06	1.07833e-05	5.69118
Aqp7	328211	ENSMUSG00000028427	Aqp7	ENSMUST00000030136	2527	ENSMUSG00000028427.13	GO:1990904	ribonucleoprotein complex	4.6647	0.281051	5.55442	0.000101405	0.000265963	1.55635	ENSMUSG00000028427	Aqp7	ENSMUST00000030136	2527	ENSMUSG00000028427.13	GO:1990904	ribonucleoprotein complex	2.93448	0.281051	5.25159	0.000168888	0.000562819	0.893172
Arfgef3	114199	ENSMUSG00000019852	Arfgef3	ENSMUST00000215836	14579	ENSMUSG00000019852.7	GO:0030133	transport vesicle	5.14121	0.861141	5.37175	0.000137732	0.000348703	1.20063	ENSMUSG00000019852	Arfgef3	ENSMUST00000215836	14579	ENSMUSG00000019852.7	GO:0030133	transport vesicle	3.88829	0.861141	5.78976	6.88233e-05	0.000260765	1.7645
Arhgap27	454890	ENSMUSG00000034255	Arhgap27	ENSMUST00000107024	3976	ENSMUSG00000034255.17	GO:0005654	nucleoplasm	3.4918	1.53588	9.74217	2.95901e-07	1.78219e-06	7.24565	ENSMUSG00000034255	Arhgap27	ENSMUST00000107024	3976	ENSMUSG00000034255.17	GO:0005654	nucleoplasm	3.32703	1.53588	11.1596	6.2388e-08	9.96738e-07	8.77812
Arhgap33	486425	ENSMUSG00000036882	Arhgap33	ENSMUST00000207860	4396	ENSMUSG00000036882.7	GO:0005737	cytoplasm	3.71304	1.20711	11.2879	5.46287e-08	4.63718e-07	8.82119	ENSMUSG00000036882	Arhgap33	ENSMUST00000207860	4396	ENSMUSG00000036882.7	GO:0005737	cytoplasm	1.39587	1.20711	7.24269	7.44304e-06	4.03703e-05	3.89082
Arhgap33os	693947	ENSMUSG00000062132	Arhgap33os	ENSMUST00000124276	2648	ENSMUSG00000062132.9			3.22787	-2.47479	4.89723	0.000311738	0.000724743	0.546825	ENSMUSG00000062132	Arhgap33os	ENSMUST00000124276	2648	ENSMUSG00000062132.9			5.01116	-2.47479	6.5507	2.07197e-05	9.51224e-05	2.91822
Arhgap8	757445	ENSMUSG00000078954	Arhgap8	ENSMUST00000172307	1544	ENSMUSG00000078954.9	GO:0005096	GTPase activator activity	4.83417	0.131478	7.74962	3.65492e-06	1.47151e-05	4.79374	ENSMUSG00000078954	Arhgap8	ENSMUST00000172307	1544	ENSMUSG00000078954.9	GO:0005096	GTPase activator activity	4.03136	0.131478	8.11389	2.23482e-06	1.52402e-05	5.27342
Arhgef16	346459	ENSMUSG00000029032	Arhgef16	ENSMUST00000169623	2474	ENSMUSG00000029032.12	GO:0090630	activation of GTPase activity	3.4956	2.32323	11.3425	5.16466e-08	4.44109e-07	8.95755	ENSMUSG00000029032	Arhgef16	ENSMUST00000169623	2474	ENSMUSG00000029032.12	GO:0090630	activation of GTPase activity	3.56278	2.32323	13.5935	6.10318e-09	2.22323e-07	11.0719
Arid3a	110331	ENSMUSG00000019564	Arid3a	ENSMUST00000105376	4892	ENSMUSG00000019564.12	GO:0045121	membrane raft	5.01573	3.33917	10.5901	1.14256e-07	8.30241e-07	8.13604	ENSMUSG00000019564	Arid3a	ENSMUST00000105376	4892	ENSMUSG00000019564.12	GO:0045121	membrane raft	4.30246	3.33917	12.956	1.08115e-08	3.077e-07	10.4523
Arntl	649666	ENSMUSG00000055116	Arntl	ENSMUST00000047321	2908	ENSMUSG00000055116.8	GO:2000323	negative regulation of glucocorticoid receptor signaling pathway	1.58419	1.53532	3.00793	0.0103121	0.0170674	-3.30297	ENSMUSG00000055116	Arntl	ENSMUST00000047321	2908	ENSMUSG00000055116.8	GO:2000323	negative regulation of glucocorticoid receptor signaling pathway	1.19669	1.53532	2.78253	0.0158284	0.0299496	-3.79052
Arrb1	106587	ENSMUSG00000018909	Arrb1	ENSMUST00000098266	7132	ENSMUSG00000018909.15	GO:0033138	positive regulation of peptidyl-serine phosphorylation	2.59687	4.45252	13.6915	5.60143e-09	8.13224e-08	11.076	ENSMUSG00000018909	Arrb1	ENSMUST00000098266	7132	ENSMUSG00000018909.15	GO:0033138	positive regulation of peptidyl-serine phosphorylation	1.05546	4.45252	7.76411	3.58304e-06	2.22882e-05	4.17254
Arrdc4	565562	ENSMUSG00000042659	Arrdc4	ENSMUST00000118110	1129	ENSMUSG00000042659.15	GO:1990756	protein binding, bridging involved in substrate recognition for ubiquitination	1.85485	4.00295	9.87745	2.5313e-07	1.56922e-06	7.04846	ENSMUSG00000042659	Arrdc4	ENSMUST00000118110	1129	ENSMUSG00000042659.15	GO:1990756	protein binding, bridging involved in substrate recognition for ubiquitination	2.83553	4.00295	14.7461	2.29913e-09	1.27415e-07	12.0079
As3mt	33423	ENSMUSG00000003559	As3mt	ENSMUST00000003655	1751	ENSMUSG00000003559.7	GO:0032259	methylation	1.57953	4.83591	7.54484	4.85282e-06	1.86981e-05	3.82401	ENSMUSG00000003559	As3mt	ENSMUST00000003655	1751	ENSMUSG00000003559.7	GO:0032259	methylation	1.90238	4.83591	9.5534	3.68968e-07	3.72658e-06	6.6023
Asic1	203579	ENSMUSG00000023017	Asic1	ENSMUST00000023758	4114	ENSMUSG00000023017.10	GO:0005886	plasma membrane	1.32974	2.17883	5.2552	0.000167853	0.000416345	0.623626	ENSMUSG00000023017	Asic1	ENSMUST00000023758	4114	ENSMUSG00000023017.10	GO:0005886	plasma membrane	2.23346	2.17883	8.5689	1.23498e-06	9.44327e-06	5.77516
Asns	365155	ENSMUSG00000029752	Asns	ENSMUST00000115542	2016	ENSMUSG00000029752.12	GO:0006529	asparagine biosynthetic process	5.22247	5.37734	12.0885	2.45151e-08	2.50418e-07	9.61383	ENSMUSG00000029752	Asns	ENSMUST00000115542	2016	ENSMUSG00000029752.12	GO:0006529	asparagine biosynthetic process	1.28885	5.37734	5.06675	0.000232022	0.000741646	-0.270821
Atf7ip2	521143	ENSMUSG00000039200	Atf7ip2	ENSMUST00000117220	1230	ENSMUSG00000039200.16	GO:0005634	nucleus	2.79131	-3.35449	4.31862	0.00087841	0.00184741	-0.408846	ENSMUSG00000039200	Atf7ip2	ENSMUST00000117220	1230	ENSMUSG00000039200.16	GO:0005634	nucleus	4.80999	-3.35449	6.71084	1.62571e-05	7.72296e-05	3.0469
Atoh7	485070	ENSMUSG00000036816	Atoh7	ENSMUST00000044059	1629	ENSMUSG00000036816.4	GO:0006355	regulation of transcription, DNA-templated	4.07311	-2.98682	6.07032	4.37983e-05	0.000125984	2.38625	ENSMUSG00000036816	Atoh7	ENSMUST00000044059	1629	ENSMUSG00000036816.4	GO:0006355	regulation of transcription, DNA-templated	3.90995	-2.98682	5.58736	9.60058e-05	0.00034616	1.61079
Atp6v0a4	511475	ENSMUSG00000038600	Atp6v0a4	ENSMUST00000114908	3307	ENSMUSG00000038600.12	GO:0016471	vacuolar proton-transporting V-type ATPase complex	4.28021	0.127702	4.47104	0.000665957	0.00144016	-0.274446	ENSMUSG00000038600	Atp6v0a4	ENSMUST00000114908	3307	ENSMUSG00000038600.12	GO:0016471	vacuolar proton-transporting V-type ATPase complex	1.96916	0.127702	3.31971	0.00569402	0.0121262	-2.65866
Atp6v1b2	55194	ENSMUSG00000006273	Atp6v1b2	ENSMUST00000006435	2825	ENSMUSG00000006273.14	GO:0001726	ruffle	1.87376	6.2259	14.9443	1.95724e-09	3.79637e-08	11.9414	ENSMUSG00000006273	Atp6v1b2	ENSMUST00000006435	2825	ENSMUSG00000006273.14	GO:0001726	ruffle	1.31843	6.2259	10.685	1.03107e-07	1.44601e-06	7.85345
Atp7a	449146	ENSMUSG00000033792	Atp7a	ENSMUST00000055941	4866	ENSMUSG00000033792.12	GO:0005802	trans-Golgi network	3.74536	2.32412	10.4928	1.27036e-07	9.01609e-07	8.07415	ENSMUSG00000033792	Atp7a	ENSMUST00000055941	4866	ENSMUSG00000033792.12	GO:0005802	trans-Golgi network	2.49563	2.32412	10.652	1.06845e-07	1.48513e-06	8.15577
Atp7b	58014	ENSMUSG00000006567	Atp7b	ENSMUST00000006742	6505	ENSMUSG00000006567.11	GO:0006811	ion transport	1.29278	5.06538	5.87469	5.9954e-05	0.000166129	1.02298	ENSMUSG00000006567	Atp7b	ENSMUST00000006742	6505	ENSMUSG00000006567.11	GO:0006811	ion transport	5.062	5.06538	14.47	2.8863e-09	1.44309e-07	11.8089
Atp8a2	174196	ENSMUSG00000021983	Atp8a2	ENSMUST00000080368	12886	ENSMUSG00000021983.16	GO:0005794	Golgi apparatus	5.41638	2.33985	7.07423	9.49491e-06	3.33475e-05	3.77076	ENSMUSG00000021983	Atp8a2	ENSMUST00000080368	12886	ENSMUSG00000021983.16	GO:0005794	Golgi apparatus	4.08228	2.33985	8.67279	1.08202e-06	8.48758e-06	5.79067
Atxn10	93060	ENSMUSG00000016541	Atxn10	ENSMUST00000163242	1937	ENSMUSG00000016541.10	GO:0005886	plasma membrane	2.13568	7.33445	18.9969	1.0502e-10	4.65605e-09	14.9591	ENSMUSG00000016541	Atxn10	ENSMUST00000163242	1937	ENSMUSG00000016541.10	GO:0005886	plasma membrane	1.66044	7.33445	14.1845	3.66697e-09	1.67991e-07	11.3527
AU015836	762905	ENSMUSG00000081044	AU015836	ENSMUST00000163458	911	ENSMUSG00000081044.8	GO:0055114	oxidation-reduction process	4.48166	-3.18279	6.30599	3.02175e-05	9.09669e-05	2.73473	ENSMUSG00000081044	AU015836	ENSMUST00000163458	911	ENSMUSG00000081044.8	GO:0055114	oxidation-reduction process	5.27018	-3.18279	6.61306	1.88444e-05	8.76921e-05	2.9804
Awat1	88168	ENSMUSG00000015665	Awat1	ENSMUST00000096361	1390	ENSMUSG00000015665.8	GO:0102966	arachidoyl-CoA:1-dodecanol O-acyltransferase activity	4.13819	-2.61598	5.78286	6.96017e-05	0.000189479	1.96334	ENSMUSG00000015665	Awat1	ENSMUST00000096361	1390	ENSMUSG00000015665.8	GO:0102966	arachidoyl-CoA:1-dodecanol O-acyltransferase activity	4.1284	-2.61598	5.67225	8.34381e-05	0.000306875	1.7588
B3gnt7	760121	ENSMUSG00000079445	B3gnt7	ENSMUST00000113306	2582	ENSMUSG00000079445.3	GO:0016020	membrane	4.54717	-2.19654	5.6851	8.16908e-05	0.00021907	1.81413	ENSMUSG00000079445	B3gnt7	ENSMUST00000113306	2582	ENSMUSG00000079445.3	GO:0016020	membrane	2.1194	-2.19654	3.24589	0.0065532	0.0137163	-2.38001
Baiap2l2	100000	ENSMUSG00000018126	Baiap2l2	ENSMUST00000165408	2100	ENSMUSG00000018126.15	GO:0012506	vesicle membrane	4.54097	3.30648	7.17538	8.19999e-06	2.93552e-05	3.69633	ENSMUSG00000018126	Baiap2l2	ENSMUST00000165408	2100	ENSMUSG00000018126.15	GO:0012506	vesicle membrane	4.68353	3.30648	8.82862	8.89289e-07	7.28372e-06	5.96389
Bbof1	661842	ENSMUSG00000057265	Bbof1	ENSMUST00000081828	2187	ENSMUSG00000057265.13	GO:0005929	cilium	1.31984	0.0353146	2.51993	0.0259728	0.0396289	-3.91728	ENSMUSG00000057265	Bbof1	ENSMUST00000081828	2187	ENSMUSG00000057265.13	GO:0005929	cilium	1.30169	0.0353146	2.73461	0.0173326	0.0324112	-3.507
BC035947	774432	ENSMUSG00000090486	BC035947	ENSMUST00000170511	3063	ENSMUSG00000090486.2	GO:0016021	integral component of membrane	5.31309	-1.13033	6.59005	1.95145e-05	6.20284e-05	3.1631	ENSMUSG00000090486	BC035947	ENSMUST00000170511	3063	ENSMUSG00000090486.2	GO:0016021	integral component of membrane	9.44504	-1.13033	7.93978	2.8217e-06	1.8369e-05	4.66982
BC064078	769907	ENSMUSG00000087150	BC064078	ENSMUST00000122939	570	ENSMUSG00000087150.7			1.26282	-0.498075	3.62363	0.00319949	0.00590274	-1.8323	ENSMUSG00000087150	BC064078	ENSMUST00000122939	570	ENSMUSG00000087150.7			1.56243	-0.498075	4.59294	0.000534745	0.0015307	-0.0217547
Bcor	537765	ENSMUSG00000040363	Bcor	ENSMUST00000065143	6839	ENSMUSG00000040363.15	GO:0004842	ubiquitin-protein transferase activity	2.40694	5.27548	17.3461	3.2019e-10	9.88305e-09	13.9274	ENSMUSG00000040363	Bcor	ENSMUST00000065143	6839	ENSMUSG00000040363.15	GO:0004842	ubiquitin-protein transferase activity	1.35574	5.27548	11.5453	4.20095e-08	7.58793e-07	8.81854
Bex2	566855	ENSMUSG00000042750	Bex2	ENSMUST00000049130	903	ENSMUSG00000042750.7	GO:0005667	transcription factor complex	5.13585	4.39504	6.74799	1.53753e-05	5.04984e-05	2.99806	ENSMUSG00000042750	Bex2	ENSMUST00000049130	903	ENSMUSG00000042750.7	GO:0005667	transcription factor complex	3.11013	4.39504	6.95598	1.12892e-05	5.68257e-05	2.97499
Bex4	599620	ENSMUSG00000047844	Bex4	ENSMUST00000116527	837	ENSMUSG00000047844.3	GO:0000922	spindle pole	4.99321	4.7846	10.0575	2.06184e-07	1.33258e-06	7.46521	ENSMUSG00000047844	Bex4	ENSMUST00000116527	837	ENSMUSG00000047844.3	GO:0000922	spindle pole	1.51961	4.7846	5.57667	9.77242e-05	0.000351762	0.644393
Bhlha15	629981	ENSMUSG00000052271	Bhlha15	ENSMUST00000060747	3494	ENSMUSG00000052271.7	GO:0001228	DNA-binding transcription activator activity, RNA polymerase II-specific	5.73879	1.49472	9.64222	3.32438e-07	1.95063e-06	7.13423	ENSMUSG00000052271	Bhlha15	ENSMUST00000060747	3494	ENSMUSG00000052271.7	GO:0001228	DNA-binding transcription activator activity, RNA polymerase II-specific	6.39597	1.49472	10.8951	8.23603e-08	1.21766e-06	8.44765
Bicc1	80610	ENSMUSG00000014329	Bicc1	ENSMUST00000131445	3005	ENSMUSG00000014329.14	GO:0007507	heart development	3.7212	4.34728	10.8128	8.98996e-08	6.89352e-07	8.27345	ENSMUSG00000014329	Bicc1	ENSMUST00000131445	3005	ENSMUSG00000014329.14	GO:0007507	heart development	1.76248	4.34728	8.07401	2.35669e-06	1.59123e-05	4.60991
Bin2	794595	ENSMUSG00000098112	Bin2	ENSMUST00000183193	546	ENSMUSG00000098112.7			1.03825	1.13219	2.72582	0.0176233	0.0278633	-3.77929	ENSMUSG00000098112	Bin2	ENSMUST00000183193	546	ENSMUSG00000098112.7			1.31422	1.13219	3.71555	0.00269035	0.00627088	-1.8849
Bmp8b	22381	ENSMUSG00000002384	Bmp8b	ENSMUST00000002457	2940	ENSMUSG00000002384.2	GO:0007179	transforming growth factor beta receptor signaling pathway	6.34212	0.725035	3.46289	0.00433761	0.0077739	-2.13348	ENSMUSG00000002384	Bmp8b	ENSMUST00000002457	2940	ENSMUSG00000002384.2	GO:0007179	transforming growth factor beta receptor signaling pathway	3.6623	0.725035	3.55365	0.0036522	0.00818317	-2.33099
Bspry	327043	ENSMUSG00000028392	Bspry	ENSMUST00000030088	1757	ENSMUSG00000028392.15	GO:0008270	zinc ion binding	4.16053	1.76041	11.578	4.06457e-08	3.66112e-07	9.1905	ENSMUSG00000028392	Bspry	ENSMUST00000030088	1757	ENSMUSG00000028392.15	GO:0008270	zinc ion binding	3.88875	1.76041	13.3315	7.69734e-09	2.53992e-07	10.818
Btbd16	537123	ENSMUSG00000040298	Btbd16	ENSMUST00000208593	1849	ENSMUSG00000040298.6			3.46635	-2.60272	6.65861	1.75887e-05	5.6817e-05	3.19813	ENSMUSG00000040298	Btbd16	ENSMUST00000208593	1849	ENSMUSG00000040298.6			1.32559	-2.60272	2.95224	0.0114656	0.022433	-2.8316
C1ql3	612996	ENSMUSG00000049630	C1ql3	ENSMUST00000061545	2535	ENSMUSG00000049630.6	GO:0005515	protein binding	2.56545	-2.65642	3.34784	0.00539729	0.0094605	-2.12013	ENSMUSG00000049630	C1ql3	ENSMUST00000061545	2535	ENSMUSG00000049630.6	GO:0005515	protein binding	2.83605	-2.65642	3.65961	0.00298944	0.00687878	-1.51266
C1ql4	12028	ENSMUSG00000001076	C1ql4	ENSMUST00000064462	1474	ENSMUSG00000001076.7	GO:0045599	negative regulation of fat cell differentiation	1.34206	-1.14873	2.66523	0.0197616	0.0309148	-3.6254	ENSMUSG00000001076	C1ql4	ENSMUST00000064462	1474	ENSMUSG00000001076.7	GO:0045599	negative regulation of fat cell differentiation	4.4971	-1.14873	6.44953	2.41937e-05	0.000108275	2.87612
C1qtnf12	208660	ENSMUSG00000023571	C1qtnf12	ENSMUST00000127222	423	ENSMUSG00000023571.4			3.83597	2.84199	6.46877	2.34886e-05	7.29357e-05	2.74699	ENSMUSG00000023571	C1qtnf12	ENSMUST00000127222	423	ENSMUSG00000023571.4			1.90906	2.84199	5.61643	9.14916e-05	0.00033227	0.989628
C1qtnf9	731237	ENSMUSG00000071347	C1qtnf9	ENSMUST00000025940	1903	ENSMUSG00000071347.3	GO:0005581	collagen trimer	1.56165	-1.43498	3.04496	0.00960969	0.016009	-2.80548	ENSMUSG00000071347	C1qtnf9	ENSMUST00000025940	1903	ENSMUSG00000071347.3	GO:0005581	collagen trimer	2.68341	-1.43498	4.86114	0.000332135	0.00101109	0.500793
Cacna1c	624097	ENSMUSG00000051331	Cacna1c	ENSMUST00000112793	6669	ENSMUSG00000051331.15	GO:0006816	calcium ion transport	1.75157	-0.656	3.45034	0.00444223	0.00793558	-2.10716	ENSMUSG00000051331	Cacna1c	ENSMUST00000112793	6669	ENSMUSG00000051331.15	GO:0006816	calcium ion transport	1.26711	-0.656	2.79831	0.0153618	0.0291443	-3.28916
Calml4	423558	ENSMUSG00000032246	Calml4	ENSMUST00000213643	710	ENSMUSG00000032246.14	GO:0005509	calcium ion binding	3.60744	2.03391	6.16726	3.75617e-05	0.000110162	2.26475	ENSMUSG00000032246	Calml4	ENSMUST00000213643	710	ENSMUSG00000032246.14	GO:0005509	calcium ion binding	4.40685	2.03391	7.76772	3.56535e-06	2.22106e-05	4.72987
Camsap3	577395	ENSMUSG00000044433	Camsap3	ENSMUST00000207970	3817	ENSMUSG00000044433.16	GO:0005813	centrosome	1.92051	4.02211	10.9508	7.7651e-08	6.10238e-07	8.25326	ENSMUSG00000044433	Camsap3	ENSMUST00000207970	3817	ENSMUSG00000044433.16	GO:0005813	centrosome	3.58312	4.02211	17.3468	3.20028e-10	4.33258e-08	13.9969
Car12	427258	ENSMUSG00000032373	Car12	ENSMUST00000071889	3716	ENSMUSG00000032373.15	GO:0008270	zinc ion binding	5.78158	2.06871	6.33517	2.88756e-05	8.73711e-05	2.74226	ENSMUSG00000032373	Car12	ENSMUST00000071889	3716	ENSMUSG00000032373.15	GO:0008270	zinc ion binding	1.65898	2.06871	4.6741	0.000462528	0.00135256	-0.712917
Car7	413809	ENSMUSG00000031883	Car7	ENSMUST00000162761	1505	ENSMUSG00000031883.13	GO:0046872	metal ion binding	2.41235	1.18421	3.36323	0.00524166	0.0092142	-2.66761	ENSMUSG00000031883	Car7	ENSMUST00000162761	1505	ENSMUSG00000031883.13	GO:0046872	metal ion binding	3.80192	1.18421	4.71728	0.000428312	0.00126573	0.0337671
Card11	481008	ENSMUSG00000036526	Card11	ENSMUST00000085786	4107	ENSMUSG00000036526.8	GO:0007249	I-kappaB kinase/NF-kappaB signaling	2.70595	0.0179986	5.12511	0.000209777	0.000507611	0.799336	ENSMUSG00000036526	Card11	ENSMUST00000085786	4107	ENSMUSG00000036526.8	GO:0007249	I-kappaB kinase/NF-kappaB signaling	2.63168	0.0179986	5.42278	0.000126381	0.000438455	1.32367
Card14	78049	ENSMUSG00000013483	Card14	ENSMUST00000053245	3958	ENSMUSG00000013483.14	GO:0043066	negative regulation of apoptotic process	5.57891	-0.406546	7.73045	3.75243e-06	1.50247e-05	4.76531	ENSMUSG00000013483	Card14	ENSMUST00000053245	3958	ENSMUSG00000013483.14	GO:0043066	negative regulation of apoptotic process	6.37739	-0.406546	8.41106	1.51315e-06	1.10897e-05	5.53241
Carmil1	157394	ENSMUSG00000021338	Carmil1	ENSMUST00000072889	4988	ENSMUSG00000021338.17	GO:0051639	actin filament network formation	1.22366	3.87367	4.55384	0.000573624	0.00125689	-1.08655	ENSMUSG00000021338	Carmil1	ENSMUST00000072889	4988	ENSMUSG00000021338.17	GO:0051639	actin filament network formation	3.20215	3.87367	9.63876	3.33787e-07	3.43839e-06	6.95583
Cars2	656174	ENSMUSG00000056228	Cars2	ENSMUST00000209676	704	ENSMUSG00000056228.10			1.09726	4.09809	8.99239	7.25603e-07	3.74405e-06	5.94494	ENSMUSG00000056228	Cars2	ENSMUST00000209676	704	ENSMUSG00000056228.10			1.30646	4.09809	11.6937	3.61853e-08	6.90926e-07	9.1111
Caskin1	447095	ENSMUSG00000033597	Caskin1	ENSMUST00000024958	5938	ENSMUSG00000033597.9	GO:0005737	cytoplasm	5.49605	-0.675064	9.04679	6.78609e-07	3.53949e-06	6.25454	ENSMUSG00000033597	Caskin1	ENSMUST00000024958	5938	ENSMUSG00000033597.9	GO:0005737	cytoplasm	3.46078	-0.675064	8.19503	2.00711e-06	1.39379e-05	5.37409
Catsperd	544336	ENSMUSG00000040828	Catsperd	ENSMUST00000112979	2557	ENSMUSG00000040828.10	GO:0036128	CatSper complex	1.07973	-0.130503	3.19808	0.007178	0.0122791	-2.78434	ENSMUSG00000040828	Catsperd	ENSMUST00000112979	2557	ENSMUSG00000040828.10	GO:0036128	CatSper complex	3.59988	-0.130503	8.23183	1.91209e-06	1.33705e-05	5.30912
Cbarp	471050	ENSMUSG00000035640	Cbarp	ENSMUST00000105369	3121	ENSMUSG00000035640.18	GO:0030426	growth cone	3.52595	3.72044	10.6681	1.05008e-07	7.79295e-07	8.19079	ENSMUSG00000035640	Cbarp	ENSMUST00000105369	3121	ENSMUSG00000035640.18	GO:0030426	growth cone	1.23134	3.72044	6.4909	2.27041e-05	0.000102577	2.2744
Ccdc148	483213	ENSMUSG00000036641	Ccdc148	ENSMUST00000131959	1586	ENSMUSG00000036641.9			2.14485	0.954524	6.59904	1.92499e-05	6.12902e-05	3.04976	ENSMUSG00000036641	Ccdc148	ENSMUST00000131959	1586	ENSMUSG00000036641.9			3.51222	0.954524	9.70898	3.07532e-07	3.23629e-06	7.18014
ccdc198	171494	ENSMUSG00000021850	ccdc198	ENSMUST00000228936	3444	ENSMUSG00000021850.14	GO:0003674	molecular_function	2.29781	-0.66221	3.39376	0.00494614	0.00875241	-2.29753	ENSMUSG00000021850	ccdc198	ENSMUST00000228936	3444	ENSMUSG00000021850.14	GO:0003674	molecular_function	3.78143	-0.66221	4.90491	0.000307571	0.000946273	0.550426
Ccdc85c	766945	ENSMUSG00000084883	Ccdc85c	ENSMUST00000222310	4298	ENSMUSG00000084883.2	GO:0021987	cerebral cortex development	1.60347	5.33313	10.3657	1.46084e-07	1.00544e-06	7.45937	ENSMUSG00000084883	Ccdc85c	ENSMUST00000222310	4298	ENSMUSG00000084883.2	GO:0021987	cerebral cortex development	1.63862	5.33313	11.0655	6.88216e-08	1.06695e-06	8.3188
Ccdc88c	153117	ENSMUSG00000021182	Ccdc88c	ENSMUST00000085096	6313	ENSMUSG00000021182.16	GO:0031098	stress-activated protein kinase signaling cascade	3.27637	3.07682	10.0635	2.04783e-07	1.32805e-06	7.55663	ENSMUSG00000021182	Ccdc88c	ENSMUST00000085096	6313	ENSMUSG00000021182.16	GO:0031098	stress-activated protein kinase signaling cascade	1.2985	3.07682	6.83608	1.34802e-05	6.59863e-05	2.93548
Ccnb1ip1	731750	ENSMUSG00000071470	Ccnb1ip1	ENSMUST00000095932	1509	ENSMUSG00000071470.4	GO:0051026	chiasma assembly	4.59528	1.55226	6.89062	1.24325e-05	4.20718e-05	3.5697	ENSMUSG00000071470	Ccnb1ip1	ENSMUST00000095932	1509	ENSMUSG00000071470.4	GO:0051026	chiasma assembly	2.03113	1.55226	5.76426	7.17478e-05	0.000270285	1.4568
Ccnf	733456	ENSMUSG00000072082	Ccnf	ENSMUST00000234949	756	ENSMUSG00000072082.7			3.29551	4.69623	12.338	1.92749e-08	2.08362e-07	9.81874	ENSMUSG00000072082	Ccnf	ENSMUST00000234949	756	ENSMUSG00000072082.7			1.02736	4.69623	5.7781	7.01443e-05	0.000264935	1.01237
Cd1d2	555293	ENSMUSG00000041750	Cd1d2	ENSMUST00000192481	1131	ENSMUSG00000041750.13			1.93128	-2.25019	2.84516	0.0140547	0.0226491	-3.14846	ENSMUSG00000041750	Cd1d2	ENSMUST00000192481	1131	ENSMUSG00000041750.13			5.14118	-2.25019	5.82095	6.54156e-05	0.000250186	1.91375
Cd300a	458823	ENSMUSG00000034652	Cd300a	ENSMUST00000106582	4645	ENSMUSG00000034652.12	GO:0006898	receptor-mediated endocytosis	1.4553	2.40803	5.62889	8.96253e-05	0.00023766	1.2408	ENSMUSG00000034652	Cd300a	ENSMUST00000106582	4645	ENSMUSG00000034652.12	GO:0006898	receptor-mediated endocytosis	2.13026	2.40803	8.45764	1.42469e-06	1.0617e-05	5.58394
Cd48	85758	ENSMUSG00000015355	Cd48	ENSMUST00000068584	1186	ENSMUSG00000015355.13	GO:0038023	signaling receptor activity	1.68371	0.724063	4.93441	0.000292091	0.000682972	0.389124	ENSMUSG00000015355	Cd48	ENSMUST00000068584	1186	ENSMUSG00000015355.13	GO:0038023	signaling receptor activity	1.57537	0.724063	5.26677	0.000164576	0.000549735	0.963391
Cd83	85853	ENSMUSG00000015396	Cd83	ENSMUST00000015540	2477	ENSMUSG00000015396.4	GO:0016020	membrane	1.85893	0.991127	4.0789	0.00136491	0.002738	-1.17893	ENSMUSG00000015396	Cd83	ENSMUST00000015540	2477	ENSMUSG00000015396.4	GO:0016020	membrane	1.23982	0.991127	3.37866	0.00509016	0.0109716	-2.56556
Cdc42ep2	586018	ENSMUSG00000045664	Cdc42ep2	ENSMUST00000055458	1491	ENSMUSG00000045664.4	GO:0005737	cytoplasm	1.31546	2.21468	5.36613	0.000139044	0.000351815	0.827768	ENSMUSG00000045664	Cdc42ep2	ENSMUST00000055458	1491	ENSMUSG00000045664.4	GO:0005737	cytoplasm	1.9416	2.21468	8.09787	2.28297e-06	1.54881e-05	5.12961
Cdca3	208647	ENSMUSG00000023505	Cdca3	ENSMUST00000024270	1976	ENSMUSG00000023505.13	GO:0005829	cytosol	4.14251	4.15692	13.2811	8.05254e-09	1.067e-07	10.7918	ENSMUSG00000023505	Cdca3	ENSMUST00000024270	1976	ENSMUSG00000023505.13	GO:0005829	cytosol	1.0571	4.15692	6.30992	3.0033e-05	0.000129912	1.91306
Cdcp1	469756	ENSMUSG00000035498	Cdcp1	ENSMUST00000148158	3607	ENSMUSG00000035498.10			5.30599	0.261518	6.1916	3.61485e-05	0.000106566	2.56408	ENSMUSG00000035498	Cdcp1	ENSMUST00000148158	3607	ENSMUSG00000035498.10			4.29308	0.261518	6.45405	2.40262e-05	0.000107667	2.92602
Cdh1	2952	ENSMUSG00000000303	Cdh1	ENSMUST00000000312	4430	ENSMUSG00000000303.12	GO:0005913	cell-cell adherens junction	2.83485	6.08424	8.64255	1.12434e-06	5.44743e-06	5.21558	ENSMUSG00000000303	Cdh1	ENSMUST00000000312	4430	ENSMUSG00000000303.12	GO:0005913	cell-cell adherens junction	4.61582	6.08424	12.5252	1.61361e-08	3.9573e-07	9.88304
Cdh16	413753	ENSMUSG00000031881	Cdh16	ENSMUST00000163783	2910	ENSMUSG00000031881.6	GO:0016339	calcium-dependent cell-cell adhesion via plasma membrane cell adhesion molecules	3.63833	-2.3634	5.35134	0.000142565	0.000359871	1.29284	ENSMUSG00000031881	Cdh16	ENSMUST00000163783	2910	ENSMUSG00000031881.6	GO:0016339	calcium-dependent cell-cell adhesion via plasma membrane cell adhesion molecules	3.16279	-2.3634	4.90359	0.000308283	0.000947953	0.573516
Cdh3	687031	ENSMUSG00000061048	Cdh3	ENSMUST00000080797	4384	ENSMUSG00000061048.8	GO:0022405	hair cycle process	4.04149	-0.497432	5.78974	6.88258e-05	0.000187546	1.97407	ENSMUSG00000061048	Cdh3	ENSMUST00000080797	4384	ENSMUSG00000061048.8	GO:0022405	hair cycle process	1.41621	-0.497432	3.1174	0.00837082	0.0170036	-2.90542
Cdhr2	462537	ENSMUSG00000034918	Cdhr2	ENSMUST00000037145	4129	ENSMUSG00000034918.8	GO:0030855	epithelial cell differentiation	5.49798	0.943446	7.02782	1.01602e-05	3.53711e-05	3.71349	ENSMUSG00000034918	Cdhr2	ENSMUST00000037145	4129	ENSMUSG00000034918.8	GO:0030855	epithelial cell differentiation	8.4994	0.943446	7.44445	5.58682e-06	3.1923e-05	4.34202
Cdkl4	451101	ENSMUSG00000033966	Cdkl4	ENSMUST00000086545	2931	ENSMUSG00000033966.8	GO:0000166	nucleotide binding	1.71449	-1.41691	2.49649	0.0271377	0.0412258	-3.74557	ENSMUSG00000033966	Cdkl4	ENSMUST00000086545	2931	ENSMUSG00000033966.8	GO:0000166	nucleotide binding	1.77517	-1.41691	2.68277	0.019118	0.0352974	-3.35253
Cdkn3	497470	ENSMUSG00000037628	Cdkn3	ENSMUST00000228106	912	ENSMUSG00000037628.10	GO:0004721	phosphoprotein phosphatase activity	5.55169	0.357637	7.86958	3.10297e-06	1.27965e-05	4.91733	ENSMUSG00000037628	Cdkn3	ENSMUST00000228106	912	ENSMUSG00000037628.10	GO:0004721	phosphoprotein phosphatase activity	1.56952	0.357637	4.7711	0.000389316	0.00116237	-0.143303
Celsr1	91305	ENSMUSG00000016028	Celsr1	ENSMUST00000016172	10879	ENSMUSG00000016028.10	GO:0005509	calcium ion binding	2.25733	3.9863	11.9042	2.9362e-08	2.86628e-07	9.33259	ENSMUSG00000016028	Celsr1	ENSMUST00000016172	10879	ENSMUSG00000016028.10	GO:0005509	calcium ion binding	2.75153	3.9863	15.3075	1.46444e-09	9.76426e-08	12.4574
Celsr3	208557	ENSMUSG00000023473	Celsr3	ENSMUST00000194079	1418	ENSMUSG00000023473.13	GO:0016020	membrane	3.74954	-2.20572	6.75855	1.51339e-05	4.98207e-05	3.35689	ENSMUSG00000023473	Celsr3	ENSMUST00000194079	1418	ENSMUSG00000023473.13	GO:0016020	membrane	1.86721	-2.20572	4.00847	0.00155533	0.00387844	-0.980154
Cep152	719299	ENSMUSG00000068394	Cep152	ENSMUST00000089776	5768	ENSMUSG00000068394.4	GO:0005814	centriole	1.90632	3.40482	11.2652	5.59234e-08	4.71619e-07	8.78798	ENSMUSG00000068394	Cep152	ENSMUST00000089776	5768	ENSMUSG00000068394.4	GO:0005814	centriole	1.06229	3.40482	8.40367	1.5277e-06	1.11676e-05	5.241
Cercam	530131	ENSMUSG00000039787	Cercam	ENSMUST00000047521	2715	ENSMUSG00000039787.13	GO:0007155	cell adhesion	5.12224	3.46634	9.26374	5.21128e-07	2.8428e-06	6.65253	ENSMUSG00000039787	Cercam	ENSMUST00000047521	2715	ENSMUSG00000039787.13	GO:0007155	cell adhesion	1.73027	3.46634	6.98355	1.0841e-05	5.50061e-05	3.0327
Cers6	289732	ENSMUSG00000027035	Cers6	ENSMUST00000028426	7038	ENSMUSG00000027035.10	GO:0016021	integral component of membrane	1.31791	4.88221	9.64456	3.3153e-07	1.94731e-06	6.63918	ENSMUSG00000027035	Cers6	ENSMUST00000028426	7038	ENSMUSG00000027035.10	GO:0016021	integral component of membrane	1.61318	4.88221	12.3415	1.92118e-08	4.43744e-07	9.69562
Cfap77	760973	ENSMUSG00000079502	Cfap77	ENSMUST00000157048	1042	ENSMUSG00000079502.8	GO:0003674	molecular_function	3.45579	-1.03184	5.28364	0.000159916	0.000399006	1.15438	ENSMUSG00000079502	Cfap77	ENSMUST00000157048	1042	ENSMUSG00000079502.8	GO:0003674	molecular_function	3.0861	-1.03184	5.20964	0.000181437	0.0006003	1.04003
Cfp	12459	ENSMUSG00000001128	Cfp	ENSMUST00000001156	1636	ENSMUSG00000001128.7	GO:0002376	immune system process	1.18309	4.24236	5.02358	0.000250052	0.000594118	-0.239935	ENSMUSG00000001128	Cfp	ENSMUST00000001156	1636	ENSMUSG00000001128.7	GO:0002376	immune system process	2.11168	4.24236	8.82765	8.90363e-07	7.28902e-06	5.78567
Cgn	721422	ENSMUSG00000068876	Cgn	ENSMUST00000107273	5016	ENSMUSG00000068876.14	GO:0030054	cell junction	1.91987	4.58625	8.47325	1.39629e-06	6.53146e-06	5.08572	ENSMUSG00000068876	Cgn	ENSMUST00000107273	5016	ENSMUSG00000068876.14	GO:0030054	cell junction	4.55879	4.58625	14.5493	2.70278e-09	1.38135e-07	11.8701
Cgref1	349870	ENSMUSG00000029161	Cgref1	ENSMUST00000202627	792	ENSMUSG00000029161.7			4.40917	3.15208	10.0427	2.09666e-07	1.34845e-06	7.55584	ENSMUSG00000029161	Cgref1	ENSMUST00000202627	792	ENSMUSG00000029161.7			2.17568	3.15208	9.35274	4.68267e-07	4.45052e-06	6.43377
Chadl	704232	ENSMUSG00000063765	Chadl	ENSMUST00000230849	1412	ENSMUSG00000063765.12			1.37555	1.80111	4.65127	0.000481751	0.00107341	-0.346674	ENSMUSG00000063765	Chadl	ENSMUST00000230849	1412	ENSMUSG00000063765.12			1.86257	1.80111	6.62684	1.8455e-05	8.60443e-05	3.04658
Chka	232838	ENSMUSG00000024843	Chka	ENSMUST00000072055	2549	ENSMUSG00000024843.15	GO:0005737	cytoplasm	2.07118	5.11185	13.8759	4.77314e-09	7.24846e-08	11.1084	ENSMUSG00000024843	Chka	ENSMUST00000072055	2549	ENSMUSG00000024843.15	GO:0005737	cytoplasm	1.78466	5.11185	13.3059	7.87601e-09	2.57539e-07	10.5979
Chst13	658002	ENSMUSG00000056643	Chst13	ENSMUST00000070890	1653	ENSMUSG00000056643.5	GO:0047756	chondroitin 4-sulfotransferase activity	1.43616	3.75332	7.2402	7.46969e-06	2.70931e-05	3.48551	ENSMUSG00000056643	Chst13	ENSMUST00000070890	1653	ENSMUSG00000056643.5	GO:0047756	chondroitin 4-sulfotransferase activity	3.11541	3.75332	13.1793	8.82468e-09	2.77153e-07	10.6841
Cited1	622591	ENSMUSG00000051159	Cited1	ENSMUST00000101336	1090	ENSMUSG00000051159.16	GO:0032496	response to lipopolysaccharide	4.67946	-0.219928	4.75023	0.000403983	0.000916357	0.254268	ENSMUSG00000051159	Cited1	ENSMUST00000101336	1090	ENSMUSG00000051159.16	GO:0032496	response to lipopolysaccharide	2.00169	-0.219928	3.38556	0.00502383	0.010845	-2.49246
Cited4	728760	ENSMUSG00000070803	Cited4	ENSMUST00000094814	1249	ENSMUSG00000070803.6	GO:0005737	cytoplasm	1.51946	0.133647	5.38637	0.000134375	0.00034128	1.11943	ENSMUSG00000070803	Cited4	ENSMUST00000094814	1249	ENSMUSG00000070803.6	GO:0005737	cytoplasm	4.60872	0.133647	11.3475	5.13839e-08	8.78829e-07	8.4093
Clcn5	39057	ENSMUSG00000004317	Clcn5	ENSMUST00000004428	8390	ENSMUSG00000004317.14	GO:0006811	ion transport	2.29575	3.72761	9.06743	6.61637e-07	3.46426e-06	6.20121	ENSMUSG00000004317	Clcn5	ENSMUST00000004428	8390	ENSMUSG00000004317.14	GO:0006811	ion transport	1.28448	3.72761	7.01313	1.0381e-05	5.30679e-05	3.16472
Cldn6	210059	ENSMUSG00000023906	Cldn6	ENSMUST00000232719	1431	ENSMUSG00000023906.3	GO:0030054	cell junction	5.31631	1.64564	8.71899	1.02062e-06	5.0161e-06	5.98945	ENSMUSG00000023906	Cldn6	ENSMUST00000232719	1431	ENSMUSG00000023906.3	GO:0030054	cell junction	7.47596	1.64564	9.18201	5.75312e-07	5.20679e-06	6.54615
Cldn7	103646	ENSMUSG00000018569	Cldn7	ENSMUST00000108596	664	ENSMUSG00000018569.12	GO:0016020	membrane	4.61465	1.32074	6.82727	1.36583e-05	4.55516e-05	3.46456	ENSMUSG00000018569	Cldn7	ENSMUST00000108596	664	ENSMUSG00000018569.12	GO:0016020	membrane	3.34531	1.32074	7.22462	7.6387e-06	4.13134e-05	3.92854
Clec12a	637413	ENSMUSG00000053063	Clec12a	ENSMUST00000065289	2502	ENSMUSG00000053063.11	GO:0016020	membrane	1.12106	1.12081	3.91263	0.00185926	0.00361867	-1.54921	ENSMUSG00000053063	Clec12a	ENSMUST00000065289	2502	ENSMUSG00000053063.11	GO:0016020	membrane	1.26617	1.12081	4.86593	0.00032935	0.00100405	0.218031
Clec4a1	608464	ENSMUSG00000049037	Clec4a1	ENSMUST00000060484	1558	ENSMUSG00000049037.8	GO:0008150	biological_process	1.52352	0.424301	3.88732	0.00194927	0.00377492	-1.47209	ENSMUSG00000049037	Clec4a1	ENSMUST00000060484	1558	ENSMUSG00000049037.8	GO:0008150	biological_process	1.56494	0.424301	4.37375	0.000794458	0.0021583	-0.552591
Clec4n	208068	ENSMUSG00000023349	Clec4n	ENSMUST00000024118	1229	ENSMUSG00000023349.14	GO:0005515	protein binding	3.22215	2.15931	7.35528	6.338e-06	2.36157e-05	4.11894	ENSMUSG00000023349	Clec4n	ENSMUST00000024118	1229	ENSMUSG00000023349.14	GO:0005515	protein binding	2.52388	2.15931	7.88319	3.04618e-06	1.95251e-05	4.75696
Clec7a	759309	ENSMUSG00000079293	Clec7a	ENSMUST00000112076	2277	ENSMUSG00000079293.11	GO:0005515	protein binding	2.31745	1.76168	5.64788	8.68581e-05	0.000231256	1.47826	ENSMUSG00000079293	Clec7a	ENSMUST00000112076	2277	ENSMUSG00000079293.11	GO:0005515	protein binding	1.79239	1.76168	5.59803	9.43225e-05	0.000340955	1.30361
Clic5	211706	ENSMUSG00000023959	Clic5	ENSMUST00000024755	5862	ENSMUSG00000023959.9	GO:0002024	diet induced thermogenesis	4.1457	2.45854	8.22301	1.93441e-06	8.59185e-06	5.25434	ENSMUSG00000023959	Clic5	ENSMUST00000024755	5862	ENSMUSG00000023959.9	GO:0002024	diet induced thermogenesis	5.31453	2.45854	10.0483	2.08336e-07	2.3979e-06	7.58422
Cltrn	85862	ENSMUSG00000015401	Cltrn	ENSMUST00000112280	1389	ENSMUSG00000015401.12	GO:0008237	metallopeptidase activity	3.2498	-2.50701	3.90296	0.00189313	0.00367788	-1.13467	ENSMUSG00000015401	Cltrn	ENSMUST00000112280	1389	ENSMUSG00000015401.12	GO:0008237	metallopeptidase activity	2.00607	-2.50701	2.69607	0.0186435	0.0345372	-3.26538
Cmtm4	790036	ENSMUSG00000096188	Cmtm4	ENSMUST00000179802	7734	ENSMUSG00000096188.1	GO:0003674	molecular_function	1.14425	6.25981	7.33705	6.50438e-06	2.41093e-05	3.34398	ENSMUSG00000096188	Cmtm4	ENSMUST00000179802	7734	ENSMUSG00000096188.1	GO:0003674	molecular_function	1.53869	6.25981	9.5356	3.76793e-07	3.77656e-06	6.49522
Cnksr1	339306	ENSMUSG00000028841	Cnksr1	ENSMUST00000030645	2468	ENSMUSG00000028841.14	GO:0007266	Rho protein signal transduction	3.00315	0.341999	8.00717	2.57713e-06	1.09262e-05	5.13482	ENSMUSG00000028841	Cnksr1	ENSMUST00000030645	2468	ENSMUSG00000028841.14	GO:0007266	Rho protein signal transduction	2.5034	0.341999	7.91876	2.90294e-06	1.87928e-05	5.01538
Cnksr3	84885	ENSMUSG00000015202	Cnksr3	ENSMUST00000150282	2554	ENSMUSG00000015202.13	GO:0016324	apical plasma membrane	1.76201	3.51575	9.35588	4.66507e-07	2.58333e-06	6.5565	ENSMUSG00000015202	Cnksr3	ENSMUST00000150282	2554	ENSMUSG00000015202.13	GO:0016324	apical plasma membrane	1.32138	3.51575	8.7559	9.74225e-07	7.8279e-06	5.71905
Cnnm1	240846	ENSMUSG00000025189	Cnnm1	ENSMUST00000165311	5037	ENSMUSG00000025189.9	GO:0043025	neuronal cell body	2.93973	0.349158	4.96008	0.000279283	0.000655269	0.516967	ENSMUSG00000025189	Cnnm1	ENSMUST00000165311	5037	ENSMUSG00000025189.9	GO:0043025	neuronal cell body	1.84546	0.349158	4.12332	0.00125729	0.00320883	-1.09153
Cntn2	636940	ENSMUSG00000053024	Cntn2	ENSMUST00000188143	696	ENSMUSG00000053024.14			1.23163	-0.959282	3.21308	0.00697581	0.0119632	-2.64136	ENSMUSG00000053024	Cntn2	ENSMUST00000188143	696	ENSMUSG00000053024.14			4.14881	-0.959282	8.02665	2.5107e-06	1.66687e-05	4.88965
Cntnap1	94748	ENSMUSG00000017167	Cntnap1	ENSMUST00000103109	5440	ENSMUSG00000017167.6	GO:0022011	myelination in peripheral nervous system	2.82278	2.22915	6.77493	1.47674e-05	4.88026e-05	3.25787	ENSMUSG00000017167	Cntnap1	ENSMUST00000103109	5440	ENSMUSG00000017167.6	GO:0022011	myelination in peripheral nervous system	1.58653	2.22915	5.68371	8.18787e-05	0.000301724	1.28756
Col4a1	402968	ENSMUSG00000031502	Col4a1	ENSMUST00000208386	416	ENSMUSG00000031502.11			3.38107	6.91041	13.1322	9.20868e-09	1.18629e-07	10.3205	ENSMUSG00000031502	Col4a1	ENSMUST00000208386	416	ENSMUSG00000031502.11			1.68429	6.91041	6.77899	1.4678e-05	7.10348e-05	2.61762
Col4a2	403011	ENSMUSG00000031503	Col4a2	ENSMUST00000033899	6450	ENSMUSG00000031503.13	GO:0005581	collagen trimer	2.80789	6.18048	10.057	2.06296e-07	1.33276e-06	7.08405	ENSMUSG00000031503	Col4a2	ENSMUST00000033899	6450	ENSMUSG00000031503.13	GO:0005581	collagen trimer	1.40455	6.18048	5.48128	0.000114567	0.000403085	0.467255
Commd2	480986	ENSMUSG00000036513	Commd2	ENSMUST00000041954	892	ENSMUSG00000036513.15			1.00369	5.38276	7.64541	4.21941e-06	1.653e-05	3.88421	ENSMUSG00000036513	Commd2	ENSMUST00000041954	892	ENSMUSG00000036513.15			1.16958	5.38276	9.07242	6.57606e-07	5.77698e-06	5.94045
Cpm	123976	ENSMUSG00000020183	Cpm	ENSMUST00000141991	2006	ENSMUSG00000020183.11			1.39319	2.6459	3.81512	0.00223132	0.00426595	-2.16873	ENSMUSG00000020183	Cpm	ENSMUST00000141991	2006	ENSMUSG00000020183.11			2.9369	2.6459	7.04297	9.93785e-06	5.13475e-05	3.61151
Cpt1b	757223	ENSMUSG00000078937	Cpt1b	ENSMUST00000109313	2895	ENSMUSG00000078937.8	GO:0043231	intracellular membrane-bounded organelle	1.79693	-1.87199	3.47404	0.00424685	0.00762726	-1.94362	ENSMUSG00000078937	Cpt1b	ENSMUST00000109313	2895	ENSMUSG00000078937.8	GO:0043231	intracellular membrane-bounded organelle	1.84159	-1.87199	3.68627	0.00284288	0.00658681	-1.51669
Crabp2	42684	ENSMUSG00000004885	Crabp2	ENSMUST00000005019	931	ENSMUSG00000004885.5	GO:0005654	nucleoplasm	4.37526	-2.02071	5.22305	0.000177322	0.00043745	1.08176	ENSMUSG00000004885	Crabp2	ENSMUST00000005019	931	ENSMUSG00000004885.5	GO:0005654	nucleoplasm	4.99748	-2.02071	5.82129	6.53788e-05	0.000250101	1.99957
Csad	204617	ENSMUSG00000023044	Csad	ENSMUST00000023805	2279	ENSMUSG00000023044.2	GO:0019452	L-cysteine catabolic process to taurine	1.90169	6.80829	6.59882	1.92563e-05	6.12991e-05	2.16824	ENSMUSG00000023044	Csad	ENSMUST00000023805	2279	ENSMUSG00000023044.2	GO:0019452	L-cysteine catabolic process to taurine	3.789	6.80829	11.9674	2.75942e-08	5.79341e-07	9.26884
Cspg4	439234	ENSMUSG00000032911	Cspg4	ENSMUST00000035661	8121	ENSMUSG00000032911.6	GO:0031258	lamellipodium membrane	4.45604	1.72677	7.26801	7.17788e-06	2.62017e-05	4.11055	ENSMUSG00000032911	Cspg4	ENSMUST00000035661	8121	ENSMUSG00000032911.6	GO:0031258	lamellipodium membrane	1.52468	1.72677	4.99859	0.000261154	0.000821532	0.0536002
Ctnnal1	515429	ENSMUSG00000038816	Ctnnal1	ENSMUST00000134754	1956	ENSMUSG00000038816.14			2.38025	3.61459	8.61137	1.16983e-06	5.62792e-06	5.61899	ENSMUSG00000038816	Ctnnal1	ENSMUST00000134754	1956	ENSMUSG00000038816.14			1.59315	3.61459	7.79171	3.45023e-06	2.15775e-05	4.35218
Ctps2	399154	ENSMUSG00000031360	Ctps2	ENSMUST00000135094	592	ENSMUSG00000031360.14			3.15971	5.31467	15.1322	1.68324e-09	3.37618e-08	12.2266	ENSMUSG00000031360	Ctps2	ENSMUST00000135094	592	ENSMUSG00000031360.14			2.18625	5.31467	12.6518	1.43279e-08	3.68873e-07	9.95281
Cux2	564319	ENSMUSG00000042589	Cux2	ENSMUST00000086317	5113	ENSMUSG00000042589.18	GO:0001227	DNA-binding transcription repressor activity, RNA polymerase II-specific	2.92713	2.34838	9.07405	6.56291e-07	3.44154e-06	6.27161	ENSMUSG00000042589	Cux2	ENSMUST00000086317	5113	ENSMUSG00000042589.18	GO:0001227	DNA-binding transcription repressor activity, RNA polymerase II-specific	5.56562	2.34838	11.362	5.06248e-08	8.70207e-07	8.9271
Cx3cl1	410801	ENSMUSG00000031778	Cx3cl1	ENSMUST00000034230	3315	ENSMUSG00000031778.13	GO:0010759	positive regulation of macrophage chemotaxis	3.398	1.73419	6.23998	3.35023e-05	9.95908e-05	2.53643	ENSMUSG00000031778	Cx3cl1	ENSMUST00000034230	3315	ENSMUSG00000031778.13	GO:0010759	positive regulation of macrophage chemotaxis	1.08859	1.73419	3.50321	0.00401833	0.00889956	-2.67141
Cxcl10	461810	ENSMUSG00000034855	Cxcl10	ENSMUST00000038816	1094	ENSMUSG00000034855.13	GO:0007186	G protein-coupled receptor signaling pathway	3.0474	0.452352	6.22823	3.41256e-05	0.000101285	2.55709	ENSMUSG00000034855	Cxcl10	ENSMUST00000038816	1094	ENSMUSG00000034855.13	GO:0007186	G protein-coupled receptor signaling pathway	3.65506	0.452352	7.53499	4.92008e-06	2.87507e-05	4.50679
Cyba	57586	ENSMUSG00000006519	Cyba	ENSMUST00000212600	638	ENSMUSG00000006519.11	GO:0045087	innate immune response	4.0922	6.25953	11.7818	3.31442e-08	3.13255e-07	9.03744	ENSMUSG00000006519	Cyba	ENSMUST00000212600	638	ENSMUSG00000006519.11	GO:0045087	innate immune response	3.03698	6.25953	9.73318	2.99004e-07	3.16214e-06	6.73493
Cyfip2	127711	ENSMUSG00000020340	Cyfip2	ENSMUST00000093166	6298	ENSMUSG00000020340.16	GO:0043005	neuron projection	4.28108	2.8973	5.88062	5.9381e-05	0.000164755	1.6809	ENSMUSG00000020340	Cyfip2	ENSMUST00000093166	6298	ENSMUSG00000020340.16	GO:0043005	neuron projection	4.71944	2.8973	7.00719	1.04717e-05	5.34513e-05	3.51075
Cyp17a1	33383	ENSMUSG00000003555	Cyp17a1	ENSMUST00000026012	1815	ENSMUSG00000003555.7	GO:0005506	iron ion binding	1.00364	-0.685457	2.46233	0.0289267	0.0436985	-4.172	ENSMUSG00000003555	Cyp17a1	ENSMUST00000026012	1815	ENSMUSG00000003555.7	GO:0005506	iron ion binding	6.07597	-0.685457	8.25724	1.84929e-06	1.30136e-05	4.98885
Cyp2s1	542419	ENSMUSG00000040703	Cyp2s1	ENSMUST00000043314	2745	ENSMUSG00000040703.11	GO:0005783	endoplasmic reticulum	3.07504	1.44032	5.60652	9.30053e-05	0.00024582	1.5002	ENSMUSG00000040703	Cyp2s1	ENSMUST00000043314	2745	ENSMUSG00000040703.11	GO:0005783	endoplasmic reticulum	1.84096	1.44032	4.90536	0.000307327	0.000945864	0.0963005
Cysrt1	484260	ENSMUSG00000036731	Cysrt1	ENSMUST00000043379	873	ENSMUSG00000036731.7	GO:0008150	biological_process	4.13003	-1.3766	5.73878	7.48015e-05	0.000202376	1.89889	ENSMUSG00000036731	Cysrt1	ENSMUST00000043379	873	ENSMUSG00000036731.7	GO:0008150	biological_process	1.39373	-1.3766	2.76025	0.0165112	0.031059	-3.3905
Dab2ip	284897	ENSMUSG00000026883	Dab2ip	ENSMUST00000112983	6051	ENSMUSG00000026883.17	GO:0050679	positive regulation of epithelial cell proliferation	2.34405	5.1981	11.1464	6.3252e-08	5.17817e-07	8.43157	ENSMUSG00000026883	Dab2ip	ENSMUST00000112983	6051	ENSMUSG00000026883.17	GO:0050679	positive regulation of epithelial cell proliferation	1.1889	5.1981	6.78226	1.46064e-05	7.07282e-05	2.65575
Dao	558382	ENSMUSG00000042096	Dao	ENSMUST00000086599	1525	ENSMUSG00000042096.15	GO:0055114	oxidation-reduction process	3.67602	-2.54038	4.01508	0.00153637	0.0030472	-0.956207	ENSMUSG00000042096	Dao	ENSMUST00000086599	1525	ENSMUSG00000042096.15	GO:0055114	oxidation-reduction process	4.32093	-2.54038	4.53031	0.000598426	0.00168696	-0.037424
Dcbld1	114836	ENSMUSG00000019891	Dcbld1	ENSMUST00000069004	3024	ENSMUSG00000019891.15	GO:0016020	membrane	2.5066	2.65731	6.42037	2.5306e-05	7.78284e-05	2.60141	ENSMUSG00000019891	Dcbld1	ENSMUST00000069004	3024	ENSMUSG00000019891.15	GO:0016020	membrane	1.78175	2.65731	6.23545	3.37411e-05	0.000143194	2.15641
Dchs1	486027	ENSMUSG00000036862	Dchs1	ENSMUST00000078482	10754	ENSMUSG00000036862.15	GO:0036342	post-anal tail morphogenesis	3.26056	2.8001	9.54234	3.73808e-07	2.14688e-06	6.90368	ENSMUSG00000036862	Dchs1	ENSMUST00000078482	10754	ENSMUSG00000036862.15	GO:0036342	post-anal tail morphogenesis	3.4372	2.8001	11.5903	4.01453e-08	7.42191e-07	9.17556
Dclre1c	276349	ENSMUSG00000026648	Dclre1c	ENSMUST00000102988	2469	ENSMUSG00000026648.18	GO:0005634	nucleus	1.42056	2.94054	5.82786	6.46842e-05	0.000177536	1.506	ENSMUSG00000026648	Dclre1c	ENSMUST00000102988	2469	ENSMUSG00000026648.18	GO:0005634	nucleus	1.4179	2.94054	6.74499	1.54445e-05	7.41381e-05	2.9761
Dct	178485	ENSMUSG00000022129	Dct	ENSMUST00000022725	2202	ENSMUSG00000022129.4	GO:0016020	membrane	1.90762	1.75719	6.45827	2.38705e-05	7.39855e-05	2.44635	ENSMUSG00000022129	Dct	ENSMUST00000022725	2202	ENSMUSG00000022129.4	GO:0016020	membrane	7.7022	1.75719	10.1062	1.95134e-07	2.28759e-06	7.31175
Ddah1	323264	ENSMUSG00000028194	Ddah1	ENSMUST00000029845	3764	ENSMUSG00000028194.15	GO:0000052	citrulline metabolic process	1.6562	5.79906	4.39965	0.000757928	0.00161673	-1.63071	ENSMUSG00000028194	Ddah1	ENSMUST00000029845	3764	ENSMUSG00000028194.15	GO:0000052	citrulline metabolic process	3.818	5.79906	8.72871	1.00817e-06	8.05811e-06	5.56057
Ddc	123871	ENSMUSG00000020182	Ddc	ENSMUST00000155690	799	ENSMUSG00000020182.16	GO:0030170	pyridoxal phosphate binding	1.56823	4.66195	5.5314	0.000105367	0.000274833	0.499176	ENSMUSG00000020182	Ddc	ENSMUST00000155690	799	ENSMUSG00000020182.16	GO:0030170	pyridoxal phosphate binding	4.68237	4.66195	11.1274	6.45135e-08	1.02056e-06	8.64981
Depdc1b	166369	ENSMUSG00000021697	Depdc1b	ENSMUST00000163307	2042	ENSMUSG00000021697.12	GO:0035556	intracellular signal transduction	5.23918	1.78876	8.28667	1.7793e-06	8.00286e-06	5.49503	ENSMUSG00000021697	Depdc1b	ENSMUST00000163307	2042	ENSMUSG00000021697.12	GO:0035556	intracellular signal transduction	1.10072	1.78876	4.35089	0.000828222	0.00223544	-1.25931
Dffa	344258	ENSMUSG00000028974	Dffa	ENSMUST00000030816	2457	ENSMUSG00000028974.13	GO:1902511	negative regulation of apoptotic DNA fragmentation	1.59125	5.21972	12.6586	1.42364e-08	1.65532e-07	9.92965	ENSMUSG00000028974	Dffa	ENSMUST00000030816	2457	ENSMUSG00000028974.13	GO:1902511	negative regulation of apoptotic DNA fragmentation	1.52843	5.21972	12.9379	1.09931e-08	3.09945e-07	10.2467
Dhrs9	289832	ENSMUSG00000027068	Dhrs9	ENSMUST00000063690	4281	ENSMUSG00000027068.6	GO:0004022	alcohol dehydrogenase (NAD) activity	3.84625	-1.88697	4.62809	0.000502128	0.00111425	0.104341	ENSMUSG00000027068	Dhrs9	ENSMUST00000063690	4281	ENSMUSG00000027068.6	GO:0004022	alcohol dehydrogenase (NAD) activity	2.08287	-1.88697	3.10233	0.00861461	0.0174263	-2.6471
Dlg5	169191	ENSMUSG00000021782	Dlg5	ENSMUST00000042009	6336	ENSMUSG00000021782.14			1.84894	3.42658	7.81108	3.36013e-06	1.37011e-05	4.51141	ENSMUSG00000021782	Dlg5	ENSMUST00000042009	6336	ENSMUSG00000021782.14			1.56578	3.42658	8.14661	2.13984e-06	1.46982e-05	4.91907
Dmtn	177061	ENSMUSG00000022099	Dmtn	ENSMUST00000228001	2437	ENSMUSG00000022099.17	GO:0016020	membrane	3.78757	0.458178	10.4905	1.27361e-07	9.03166e-07	7.96875	ENSMUSG00000022099	Dmtn	ENSMUST00000228001	2437	ENSMUSG00000022099.17	GO:0016020	membrane	2.13859	0.458178	8.63155	1.14016e-06	8.87841e-06	5.91428
Dna2	486229	ENSMUSG00000036875	Dna2	ENSMUST00000092462	3651	ENSMUSG00000036875.15	GO:0043139	5'-3' DNA helicase activity	2.47466	4.68436	15.9536	8.87384e-10	2.11284e-08	12.9078	ENSMUSG00000036875	Dna2	ENSMUST00000092462	3651	ENSMUSG00000036875.15	GO:0043139	5'-3' DNA helicase activity	2.30771	4.68436	17.1998	3.55096e-10	4.52324e-08	13.8414
Dnaic2	459872	ENSMUSG00000034706	Dnai2	ENSMUST00000092469	2799	ENSMUSG00000034706.16	GO:0003774	motor activity	2.72893	-2.86597	3.22185	0.00686023	0.0117828	-2.34553	ENSMUSG00000034706	Dnai2	ENSMUST00000092469	2799	ENSMUSG00000034706.16	GO:0003774	motor activity	3.59766	-2.86597	3.95944	0.00170385	0.00420215	-0.986983
Dnajc6	331204	ENSMUSG00000028528	Dnajc6	ENSMUST00000038207	5258	ENSMUSG00000028528.16	GO:0045202	synapse	5.08648	1.9937	13.5996	6.07071e-09	8.60638e-08	10.988	ENSMUSG00000028528	Dnajc6	ENSMUST00000038207	5258	ENSMUSG00000028528.16	GO:0045202	synapse	4.34613	1.9937	15.8344	9.72001e-10	7.93832e-08	12.8229
Dnase1	53603	ENSMUSG00000005980	Dnase1	ENSMUST00000006136	1480	ENSMUSG00000005980.15	GO:0004518	nuclease activity	3.30324	1.4293	9.14033	6.05239e-07	3.21933e-06	6.5475	ENSMUSG00000005980	Dnase1	ENSMUST00000006136	1480	ENSMUSG00000005980.15	GO:0004518	nuclease activity	1.34482	1.4293	6.06129	4.44329e-05	0.000180754	2.03404
Dnmt3a	137747	ENSMUSG00000020661	Dnmt3a	ENSMUST00000174817	8737	ENSMUSG00000020661.15	GO:0005634	nucleus	3.19009	6.25589	15.9397	8.9687e-10	2.12419e-08	12.7857	ENSMUSG00000020661	Dnmt3a	ENSMUST00000174817	8737	ENSMUSG00000020661.15	GO:0005634	nucleus	2.54424	6.25589	13.3956	7.27015e-09	2.472e-07	10.6451
Dnmt3b	301895	ENSMUSG00000027478	Dnmt3b	ENSMUST00000103150	4070	ENSMUSG00000027478.15	GO:0010468	regulation of gene expression	3.54476	3.13866	10.2195	1.71846e-07	1.14804e-06	7.73306	ENSMUSG00000027478	Dnmt3b	ENSMUST00000103150	4070	ENSMUSG00000027478.15	GO:0010468	regulation of gene expression	1.63156	3.13866	8.08076	2.33558e-06	1.57948e-05	4.76687
Dpep1	108754	ENSMUSG00000019278	Dpep1	ENSMUST00000019422	2236	ENSMUSG00000019278.5	GO:0008239	dipeptidyl-peptidase activity	2.41976	0.727836	4.92669	0.000296061	0.000691688	0.381178	ENSMUSG00000019278	Dpep1	ENSMUST00000019422	2236	ENSMUSG00000019278.5	GO:0008239	dipeptidyl-peptidase activity	2.02361	0.727836	4.8628	0.000331165	0.0010085	0.241861
Dpf3	154248	ENSMUSG00000021221	Dpf3	ENSMUST00000144237	1296	ENSMUSG00000021221.15	GO:0008270	zinc ion binding	2.93243	0.925597	6.16837	3.7496e-05	0.000110045	2.35415	ENSMUSG00000021221	Dpf3	ENSMUST00000144237	1296	ENSMUSG00000021221.15	GO:0008270	zinc ion binding	5.11443	0.925597	8.39122	1.55257e-06	1.13107e-05	5.60902
Dqx1	68853	ENSMUSG00000009145	Dqx1	ENSMUST00000077502	3257	ENSMUSG00000009145.6	GO:0016887	ATPase activity	1.78268	3.89988	8.8692	8.45356e-07	4.27284e-06	5.74815	ENSMUSG00000009145	Dqx1	ENSMUST00000077502	3257	ENSMUSG00000009145.6	GO:0016887	ATPase activity	3.76453	3.89988	15.0309	1.82536e-09	1.10572e-07	12.27
Dusp8	500289	ENSMUSG00000037887	Dusp8	ENSMUST00000039926	4804	ENSMUSG00000037887.11	GO:0017017	MAP kinase tyrosine/serine/threonine phosphatase activity	2.03654	0.185499	3.79396	0.00232167	0.00442037	-1.57986	ENSMUSG00000037887	Dusp8	ENSMUST00000039926	4804	ENSMUSG00000037887.11	GO:0017017	MAP kinase tyrosine/serine/threonine phosphatase activity	1.26393	0.185499	2.85156	0.0138848	0.0266262	-3.38015
Dusp9	399740	ENSMUSG00000031383	Dusp9	ENSMUST00000019701	2722	ENSMUSG00000031383.8	GO:0005737	cytoplasm	5.81306	4.50333	7.80876	3.37079e-06	1.37317e-05	4.62982	ENSMUSG00000031383	Dusp9	ENSMUST00000019701	2722	ENSMUSG00000031383.8	GO:0005737	cytoplasm	2.86884	4.50333	7.37777	6.13893e-06	3.44575e-05	3.57997
E2f8	589448	ENSMUSG00000046179	E2f8	ENSMUST00000058745	3691	ENSMUSG00000046179.17	GO:0042803	protein homodimerization activity	1.61292	4.02493	6.55822	2.04834e-05	6.46263e-05	2.51303	ENSMUSG00000046179	E2f8	ENSMUST00000058745	3691	ENSMUSG00000046179.17	GO:0042803	protein homodimerization activity	1.03893	4.02493	5.22684	0.000176177	0.000584709	0.189726
Eef1akmt3	762351	ENSMUSG00000080115	Eef1akmt3	ENSMUST00000116231	2719	ENSMUSG00000080115.3	GO:0008168	methyltransferase activity	2.66531	-1.14354	6.79377	1.43576e-05	4.76049e-05	3.47045	ENSMUSG00000080115	Eef1akmt3	ENSMUST00000116231	2719	ENSMUSG00000080115.3	GO:0008168	methyltransferase activity	2.57198	-1.14354	6.96758	1.10983e-05	5.60301e-05	3.69762
Egln3	464723	ENSMUSG00000035105	Egln3	ENSMUST00000039516	2662	ENSMUSG00000035105.5	GO:0001666	response to hypoxia	2.68325	4.30465	13.9876	4.33611e-09	6.82148e-08	11.3156	ENSMUSG00000035105	Egln3	ENSMUST00000039516	2662	ENSMUSG00000035105.5	GO:0001666	response to hypoxia	2.47672	4.30465	15.4375	1.32202e-09	9.32045e-08	12.5152
Ehd1	231016	ENSMUSG00000024772	Ehd1	ENSMUST00000025684	3353	ENSMUSG00000024772.9	GO:0031410	cytoplasmic vesicle	1.43593	6.33485	10.0828	2.00365e-07	1.30536e-06	7.0344	ENSMUSG00000024772	Ehd1	ENSMUST00000025684	3353	ENSMUSG00000024772.9	GO:0031410	cytoplasmic vesicle	1.2852	6.33485	8.89711	8.16486e-07	6.80498e-06	5.67184
Eif3a	237309	ENSMUSG00000024991	Eif3a	ENSMUST00000025955	5176	ENSMUSG00000024991.7	GO:0001732	formation of cytoplasmic translation initiation complex	1.94412	8.09792	13.4448	6.95894e-09	9.62578e-08	10.5448	ENSMUSG00000024991	Eif3a	ENSMUST00000025955	5176	ENSMUSG00000024991.7	GO:0001732	formation of cytoplasmic translation initiation complex	1.15677	8.09792	7.55409	4.79056e-06	2.81578e-05	3.79774
Elf3	28859	ENSMUSG00000003051	Elf3	ENSMUST00000185752	1901	ENSMUSG00000003051.13	GO:0006954	inflammatory response	3.35766	2.45811	7.07071	9.54372e-06	3.34913e-05	3.69152	ENSMUSG00000003051	Elf3	ENSMUST00000185752	1901	ENSMUSG00000003051.13	GO:0006954	inflammatory response	2.0021	2.45811	6.63334	1.82741e-05	8.53409e-05	2.78343
Elovl7	166328	ENSMUSG00000021696	Elovl7	ENSMUST00000022207	4013	ENSMUSG00000021696.9	GO:0009922	fatty acid elongase activity	5.48847	1.49077	7.99089	2.63407e-06	1.114e-05	5.1135	ENSMUSG00000021696	Elovl7	ENSMUST00000022207	4013	ENSMUSG00000021696.9	GO:0009922	fatty acid elongase activity	2.41255	1.49077	7.34434	6.43734e-06	3.57679e-05	3.93135
Emid1	453359	ENSMUSG00000034164	Emid1	ENSMUST00000163299	1923	ENSMUSG00000034164.17	GO:0005581	collagen trimer	2.20906	-0.695322	4.63165	0.000498935	0.00110789	0.0360482	ENSMUSG00000034164	Emid1	ENSMUST00000163299	1923	ENSMUSG00000034164.17	GO:0005581	collagen trimer	1.41163	-0.695322	3.46482	0.00432183	0.00949168	-2.0893
Emp2	188578	ENSMUSG00000022505	Emp2	ENSMUST00000078357	3440	ENSMUSG00000022505.9	GO:0010594	regulation of endothelial cell migration	3.54819	5.41076	16.2721	6.97919e-10	1.78871e-08	13.1492	ENSMUSG00000022505	Emp2	ENSMUST00000078357	3440	ENSMUSG00000022505.9	GO:0010594	regulation of endothelial cell migration	2.18911	5.41076	12.6007	1.50295e-08	3.78565e-07	9.89416
Emx1	448185	ENSMUSG00000033726	Emx1	ENSMUST00000045942	1561	ENSMUSG00000033726.8	GO:0060563	neuroepithelial cell differentiation	4.15341	-2.64032	6.38991	2.65253e-05	8.1198e-05	2.85922	ENSMUSG00000033726	Emx1	ENSMUST00000045942	1561	ENSMUSG00000033726.8	GO:0060563	neuroepithelial cell differentiation	4.74587	-2.64032	6.76387	1.50138e-05	7.23517e-05	3.22872
Epb41l3	213750	ENSMUSG00000024044	Epb41l3	ENSMUST00000225062	666	ENSMUSG00000024044.18	GO:0005911	cell-cell junction	3.48323	1.76576	7.36384	6.26143e-06	2.33916e-05	4.171	ENSMUSG00000024044	Epb41l3	ENSMUST00000225062	666	ENSMUSG00000024044.18	GO:0005911	cell-cell junction	3.14641	1.76576	8.39936	1.53627e-06	1.1211e-05	5.54734
Epcam	584375	ENSMUSG00000045394	Epcam	ENSMUST00000053577	2040	ENSMUSG00000045394.9	GO:0001657	ureteric bud development	3.7253	2.52088	9.91017	2.43814e-07	1.52657e-06	7.40223	ENSMUSG00000045394	Epcam	ENSMUST00000053577	2040	ENSMUSG00000045394.9	GO:0001657	ureteric bud development	2.97506	2.52088	10.8867	8.3105e-08	1.22592e-06	8.42289
Eps8l2	248863	ENSMUSG00000025504	Eps8l2	ENSMUST00000210251	1042	ENSMUSG00000025504.14			1.65347	4.67408	9.89488	2.48122e-07	1.54682e-06	6.94036	ENSMUSG00000025504	Eps8l2	ENSMUST00000210251	1042	ENSMUSG00000025504.14			2.95572	4.67408	16.2259	7.22498e-10	6.776e-08	13.1554
Erfe	597137	ENSMUSG00000047443	Erfe	ENSMUST00000086861	2815	ENSMUSG00000047443.14	GO:0006879	cellular iron ion homeostasis	4.32277	0.0209553	6.49582	2.25334e-05	7.03536e-05	3.03739	ENSMUSG00000047443	Erfe	ENSMUST00000086861	2815	ENSMUSG00000047443.14	GO:0006879	cellular iron ion homeostasis	2.47821	0.0209553	5.42834	0.000125205	0.000434965	1.23749
Erich4	741306	ENSMUSG00000074261	Erich4	ENSMUST00000098663	911	ENSMUSG00000074261.2			4.07996	-2.36629	7.04353	9.92964e-06	3.46469e-05	3.80535	ENSMUSG00000074261	Erich4	ENSMUST00000098663	911	ENSMUSG00000074261.2			6.97032	-2.36629	9.89233	2.48848e-07	2.75818e-06	6.46822
Espn	342039	ENSMUSG00000028943	Espn	ENSMUST00000105653	1411	ENSMUSG00000028943.18	GO:0051017	actin filament bundle assembly	4.50172	3.54842	8.89533	8.18299e-07	4.15825e-06	6.06865	ENSMUSG00000028943	Espn	ENSMUST00000105653	1411	ENSMUSG00000028943.18	GO:0051017	actin filament bundle assembly	4.08456	3.54842	10.8291	8.83552e-08	1.28319e-06	8.27033
Esyt3	497964	ENSMUSG00000037681	Esyt3	ENSMUST00000042158	4483	ENSMUSG00000037681.13	GO:0140268		2.71225	-2.05608	3.82941	0.00217238	0.00416445	-1.33475	ENSMUSG00000037681	Esyt3	ENSMUST00000042158	4483	ENSMUSG00000037681.13	GO:0140268		4.12085	-2.05608	5.13626	0.000205789	0.000668815	0.938831
Eva1b	616762	ENSMUSG00000050212	Eva1b	ENSMUST00000106152	1364	ENSMUSG00000050212.4	GO:0016020	membrane	1.87207	3.60561	7.36082	6.28836e-06	2.34573e-05	3.80873	ENSMUSG00000050212	Eva1b	ENSMUST00000106152	1364	ENSMUSG00000050212.4	GO:0016020	membrane	1.8693	3.60561	8.63683	1.13254e-06	8.82307e-06	5.57356
Evpl	455180	ENSMUSG00000034282	Evpl	ENSMUST00000037007	6384	ENSMUSG00000034282.3	GO:0001533	cornified envelope	4.05048	0.518873	6.2278	3.41487e-05	0.000101318	2.55866	ENSMUSG00000034282	Evpl	ENSMUST00000037007	6384	ENSMUSG00000034282.3	GO:0001533	cornified envelope	4.72375	0.518873	7.19522	7.96873e-06	4.27462e-05	4.03883
Exoc3l4	156351	ENSMUSG00000021280	Exoc3l4	ENSMUST00000220537	598	ENSMUSG00000021280.9			4.80824	2.34285	8.46846	1.40495e-06	6.56301e-06	5.63217	ENSMUSG00000021280	Exoc3l4	ENSMUST00000220537	598	ENSMUSG00000021280.9			5.5283	2.34285	10.1304	1.89885e-07	2.24456e-06	7.67757
Exosc7	252869	ENSMUSG00000025785	Exosc7	ENSMUST00000026891	1053	ENSMUSG00000025785.5	GO:0005634	nucleus	1.17684	5.65281	10.2531	1.65519e-07	1.11342e-06	7.28165	ENSMUSG00000025785	Exosc7	ENSMUST00000026891	1053	ENSMUSG00000025785.5	GO:0005634	nucleus	1.24812	5.65281	10.9923	7.43195e-08	1.12861e-06	8.22105
Eya3	340446	ENSMUSG00000028886	Eya3	ENSMUST00000180250	5020	ENSMUSG00000028886.15	GO:0004725	protein tyrosine phosphatase activity	2.07638	5.59935	15.5318	1.22809e-09	2.67036e-08	12.4973	ENSMUSG00000028886	Eya3	ENSMUST00000180250	5020	ENSMUSG00000028886.15	GO:0004725	protein tyrosine phosphatase activity	1.02077	5.59935	8.52405	1.308e-06	9.90081e-06	5.18317
F2rl1	165713	ENSMUSG00000021678	F2rl1	ENSMUST00000022185	2741	ENSMUSG00000021678.9	GO:0002690	positive regulation of leukocyte chemotaxis	4.50505	0.566154	7.76012	3.6027e-06	1.4548e-05	4.80937	ENSMUSG00000021678	F2rl1	ENSMUST00000022185	2741	ENSMUSG00000021678.9	GO:0002690	positive regulation of leukocyte chemotaxis	3.34414	0.566154	7.81395	3.34698e-06	2.1058e-05	4.8513
Fabp3	337410	ENSMUSG00000028773	Fabp3	ENSMUST00000070532	823	ENSMUSG00000028773.8	GO:0042493	response to drug	5.10075	2.91123	7.68924	3.97148e-06	1.5721e-05	4.65513	ENSMUSG00000028773	Fabp3	ENSMUST00000070532	823	ENSMUSG00000028773.8	GO:0042493	response to drug	1.28406	2.91123	4.73361	0.000416068	0.00123382	-0.733717
Fabp5	304642	ENSMUSG00000027533	Fabp5	ENSMUST00000029046	987	ENSMUSG00000027533.10	GO:0045202	synapse	1.00125	6.6515	6.99467	1.06656e-05	3.68973e-05	2.80306	ENSMUSG00000027533	Fabp5	ENSMUST00000029046	987	ENSMUSG00000027533.10	GO:0045202	synapse	1.27564	6.6515	8.53935	1.28258e-06	9.72993e-06	5.19281
Fads3	229394	ENSMUSG00000024664	Fads3	ENSMUST00000115995	3269	ENSMUSG00000024664.4	GO:0016020	membrane	1.33246	4.61385	7.84237	3.21987e-06	1.32123e-05	4.30748	ENSMUSG00000024664	Fads3	ENSMUST00000115995	3269	ENSMUSG00000024664.4	GO:0016020	membrane	1.23274	4.61385	8.07001	2.3693e-06	1.59848e-05	4.64779
Fam174b	755121	ENSMUSG00000078670	Fam174b	ENSMUST00000107456	2683	ENSMUSG00000078670.3	GO:0008150	biological_process	1.32786	3.29992	2.98381	0.0107967	0.0178005	-3.86784	ENSMUSG00000078670	Fam174b	ENSMUST00000107456	2683	ENSMUSG00000078670.3	GO:0008150	biological_process	2.37265	3.29992	5.22686	0.000176173	0.000584709	0.456641
Fam184b	90057	ENSMUSG00000015879	Fam184b	ENSMUST00000016023	4236	ENSMUSG00000015879.8	GO:0008150	biological_process	2.47046	-1.00174	3.62476	0.00319267	0.00589143	-1.84203	ENSMUSG00000015879	Fam184b	ENSMUST00000016023	4236	ENSMUSG00000015879.8	GO:0008150	biological_process	4.5501	-1.00174	5.52393	0.000106688	0.000379544	1.56393
Fam222a	557052	ENSMUSG00000041930	Fam222a	ENSMUST00000043650	2930	ENSMUSG00000041930.7	GO:0008150	biological_process	1.46579	2.42969	5.77455	7.05525e-05	0.000192006	1.34494	ENSMUSG00000041930	Fam222a	ENSMUST00000043650	2930	ENSMUSG00000041930.7	GO:0008150	biological_process	4.30005	2.42969	11.1259	6.46163e-08	1.02124e-06	8.72636
Fam241b	120306	ENSMUSG00000020083	Fam241b	ENSMUST00000125704	1769	ENSMUSG00000020083.13	GO:0005515	protein binding	1.66032	0.943706	5.87971	5.94688e-05	0.000164892	1.90616	ENSMUSG00000020083	Fam241b	ENSMUST00000125704	1769	ENSMUSG00000020083.13	GO:0005515	protein binding	2.90329	0.943706	9.40056	4.42257e-07	4.25049e-06	6.83832
Fam81a	422856	ENSMUSG00000032224	Fam81a	ENSMUST00000145427	362	ENSMUSG00000032224.15			3.62401	3.1419	7.36145	6.28271e-06	2.34506e-05	3.92034	ENSMUSG00000032224	Fam81a	ENSMUST00000145427	362	ENSMUSG00000032224.15			4.55544	3.1419	9.37026	4.58554e-07	4.38147e-06	6.70216
Fam83d	308117	ENSMUSG00000027654	Fam83d	ENSMUST00000029183	2266	ENSMUSG00000027654.2	GO:1902480	protein localization to mitotic spindle	5.56657	3.41674	11.6	3.97515e-08	3.6056e-07	9.21639	ENSMUSG00000027654	Fam83d	ENSMUST00000029183	2266	ENSMUSG00000027654.2	GO:1902480	protein localization to mitotic spindle	1.43173	3.41674	7.44469	5.58493e-06	3.1923e-05	3.70448
Fam83e	644244	ENSMUSG00000054161	Fam83e	ENSMUST00000129507	2908	ENSMUSG00000054161.12	GO:0005575	cellular_component	3.22106	-1.87991	4.73101	0.000417994	0.000944999	0.274995	ENSMUSG00000054161	Fam83e	ENSMUST00000129507	2908	ENSMUSG00000054161.12	GO:0005575	cellular_component	2.33701	-1.87991	3.93612	0.00177953	0.00436984	-1.10823
Fam84b	733955	ENSMUSG00000072568	Lratd2	ENSMUST00000100635	5565	ENSMUSG00000072568.4	GO:0005886	plasma membrane	1.62647	3.67723	7.53172	4.94266e-06	1.89971e-05	4.02317	ENSMUSG00000072568	Lratd2	ENSMUST00000100635	5565	ENSMUSG00000072568.4	GO:0005886	plasma membrane	1.89058	3.67723	9.72694	3.01178e-07	3.17922e-06	6.96474
Farp2	451940	ENSMUSG00000034066	Farp2	ENSMUST00000120301	3937	ENSMUSG00000034066.13	GO:0071526	semaphorin-plexin signaling pathway	1.06984	4.03337	7.21931	7.69718e-06	2.78059e-05	3.39975	ENSMUSG00000034066	Farp2	ENSMUST00000120301	3937	ENSMUSG00000034066.13	GO:0071526	semaphorin-plexin signaling pathway	2.62431	4.03337	15.437	1.32255e-09	9.32045e-08	12.5788
Fbxo40	599001	ENSMUSG00000047746	Fbxo40	ENSMUST00000114806	2518	ENSMUSG00000047746.14	GO:0008270	zinc ion binding	2.24369	0.177542	6.2436	3.33128e-05	9.91138e-05	2.45756	ENSMUSG00000047746	Fbxo40	ENSMUST00000114806	2518	ENSMUSG00000047746.14	GO:0008270	zinc ion binding	6.93609	0.177542	10.1425	1.87329e-07	2.22668e-06	7.05217
Fcer1g	670494	ENSMUSG00000058715	Fcer1g	ENSMUST00000079957	674	ENSMUSG00000058715.11	GO:0032760	positive regulation of tumor necrosis factor production	1.11432	2.01205	4.39221	0.000768243	0.00163689	-0.831296	ENSMUSG00000058715	Fcer1g	ENSMUST00000079957	674	ENSMUSG00000058715.11	GO:0032760	positive regulation of tumor necrosis factor production	1.04447	2.01205	4.73472	0.000415249	0.00123225	-0.214884
Fermt1	298643	ENSMUSG00000027356	Fermt1	ENSMUST00000143981	447	ENSMUSG00000027356.8			3.96021	0.855228	3.60873	0.00329085	0.00605362	-1.95863	ENSMUSG00000027356	Fermt1	ENSMUST00000143981	447	ENSMUSG00000027356.8			1.98514	0.855228	2.84661	0.014016	0.0268507	-3.66445
Ffar4	644364	ENSMUSG00000054200	Ffar4	ENSMUST00000067098	1393	ENSMUSG00000054200.6	GO:0050728	negative regulation of inflammatory response	3.4223	1.27396	5.60988	9.24883e-05	0.000244605	1.51439	ENSMUSG00000054200	Ffar4	ENSMUST00000067098	1393	ENSMUSG00000054200.6	GO:0050728	negative regulation of inflammatory response	2.6912	1.27396	5.94397	5.36118e-05	0.000211731	1.95623
Fgf11	567719	ENSMUSG00000042826	Fgf11	ENSMUST00000102585	3039	ENSMUSG00000042826.13	GO:0005634	nucleus	3.20755	0.416688	7.71173	3.85029e-06	1.53302e-05	4.74514	ENSMUSG00000042826	Fgf11	ENSMUST00000102585	3039	ENSMUSG00000042826.13	GO:0005634	nucleus	1.39178	0.416688	4.91269	0.000303407	0.000935485	0.282204
Fhod3	455288	ENSMUSG00000034295	Fhod3	ENSMUST00000234834	4956	ENSMUSG00000034295.10			2.98086	1.88548	8.8836	8.3033e-07	4.21061e-06	6.1808	ENSMUSG00000034295	Fhod3	ENSMUST00000234834	4956	ENSMUSG00000034295.10			3.24228	1.88548	10.8494	8.64621e-08	1.26355e-06	8.45425
Fkbp11	31434	ENSMUSG00000003355	Fkbp11	ENSMUST00000003445	734	ENSMUSG00000003355.7	GO:0000413	protein peptidyl-prolyl isomerization	3.05526	5.8001	12.3557	1.89514e-08	2.05777e-07	9.60523	ENSMUSG00000003355	Fkbp11	ENSMUST00000003445	734	ENSMUSG00000003355.7	GO:0000413	protein peptidyl-prolyl isomerization	3.08212	5.8001	13.0588	9.84327e-09	2.95703e-07	10.3514
Fkbp1b	136522	ENSMUSG00000020635	Fkbp1b	ENSMUST00000020964	976	ENSMUSG00000020635.8	GO:0042542	response to hydrogen peroxide	5.76183	-0.2291	8.01864	2.53779e-06	1.07943e-05	5.08932	ENSMUSG00000020635	Fkbp1b	ENSMUST00000020964	976	ENSMUSG00000020635.8	GO:0042542	response to hydrogen peroxide	3.20405	-0.2291	7.2675	7.18313e-06	3.92348e-05	4.10395
Flrt1	599151	ENSMUSG00000047787	Flrt1	ENSMUST00000113383	5859	ENSMUSG00000047787.7	GO:1990138	neuron projection extension	2.12927	-0.555228	4.17107	0.00115131	0.0023535	-0.845319	ENSMUSG00000047787	Flrt1	ENSMUST00000113383	5859	ENSMUSG00000047787.7	GO:1990138	neuron projection extension	2.69789	-0.555228	5.18073	0.000190651	0.000626414	0.98817
Folr1	18193	ENSMUSG00000001827	Folr1	ENSMUST00000106983	1307	ENSMUSG00000001827.12	GO:0031225	anchored component of membrane	5.41997	-0.211087	7.96985	2.70965e-06	1.13975e-05	5.0736	ENSMUSG00000001827	Folr1	ENSMUST00000106983	1307	ENSMUSG00000001827.12	GO:0031225	anchored component of membrane	5.1818	-0.211087	8.45561	1.42843e-06	1.06369e-05	5.66998
Foxj1	454615	ENSMUSG00000034227	Foxj1	ENSMUST00000036215	2623	ENSMUSG00000034227.7	GO:1901248	positive regulation of lung ciliated cell differentiation	4.4193	1.05177	7.00958	1.04351e-05	3.6171e-05	3.67374	ENSMUSG00000034227	Foxj1	ENSMUST00000036215	2623	ENSMUSG00000034227.7	GO:1901248	positive regulation of lung ciliated cell differentiation	6.42745	1.05177	7.96788	2.71682e-06	1.77744e-05	5.0701
Frem2	488943	ENSMUSG00000037016	Frem2	ENSMUST00000091137	12348	ENSMUSG00000037016.11	GO:0062023	collagen-containing extracellular matrix	4.18026	1.23315	7.53372	4.92881e-06	1.89567e-05	4.49628	ENSMUSG00000037016	Frem2	ENSMUST00000091137	12348	ENSMUSG00000037016.11	GO:0062023	collagen-containing extracellular matrix	1.67684	1.23315	5.37721	0.000136467	0.000468118	0.873964
Fxyd2	675424	ENSMUSG00000059412	Fxyd2	ENSMUST00000214257	684	ENSMUSG00000059412.7			2.47631	-1.99611	3.48042	0.00419579	0.007546	-1.99616	ENSMUSG00000059412	Fxyd2	ENSMUST00000214257	684	ENSMUSG00000059412.7			4.80176	-1.99611	5.47004	0.000116743	0.000409177	1.43721
Fyn	113286	ENSMUSG00000019843	Fyn	ENSMUST00000146287	2135	ENSMUSG00000019843.14	GO:0004672	protein kinase activity	2.55892	3.98892	10.7357	9.76338e-08	7.34469e-07	8.15616	ENSMUSG00000019843	Fyn	ENSMUST00000146287	2135	ENSMUSG00000019843.14	GO:0004672	protein kinase activity	1.59174	3.98892	9.11501	6.24225e-07	5.54494e-06	6.08397
G6pdx	401005	ENSMUSG00000031400	G6pdx	ENSMUST00000004327	2652	ENSMUSG00000031400.10	GO:0048821	erythrocyte development	3.20408	4.81581	16.5799	5.55636e-10	1.50066e-08	13.4297	ENSMUSG00000031400	G6pdx	ENSMUST00000004327	2652	ENSMUSG00000031400.10	GO:0048821	erythrocyte development	1.30526	4.81581	9.57353	3.60328e-07	3.65228e-06	6.56029
Gal3st1	613782	ENSMUSG00000049721	Gal3st1	ENSMUST00000063004	1879	ENSMUSG00000049721.14	GO:0042552	myelination	2.63579	1.11154	5.21664	0.000179278	0.000441699	0.731301	ENSMUSG00000049721	Gal3st1	ENSMUST00000063004	1879	ENSMUSG00000049721.14	GO:0042552	myelination	4.61655	1.11154	7.34347	6.44531e-06	3.58005e-05	4.24311
Galk1	141968	ENSMUSG00000020766	Galk1	ENSMUST00000021114	1406	ENSMUSG00000020766.4	GO:0016301	kinase activity	1.91993	7.72991	15.7365	1.04789e-09	2.39124e-08	12.5432	ENSMUSG00000020766	Galk1	ENSMUST00000021114	1406	ENSMUSG00000020766.4	GO:0016301	kinase activity	1.32042	7.72991	10.2808	1.60489e-07	2.00029e-06	7.379
Galnt3	289078	ENSMUSG00000026994	Galnt3	ENSMUST00000028378	3885	ENSMUSG00000026994.9	GO:0004653	polypeptide N-acetylgalactosaminyltransferase activity	2.57564	-0.270278	6.93019	1.17266e-05	3.99912e-05	3.66398	ENSMUSG00000026994	Galnt3	ENSMUST00000028378	3885	ENSMUSG00000026994.9	GO:0004653	polypeptide N-acetylgalactosaminyltransferase activity	2.74571	-0.270278	7.77974	3.50718e-06	2.19042e-05	4.82369
Galnt6	492228	ENSMUSG00000037280	Galnt6	ENSMUST00000159715	3796	ENSMUSG00000037280.12	GO:0016021	integral component of membrane	2.12242	1.12185	6.18717	3.64013e-05	0.000107201	2.45361	ENSMUSG00000037280	Galnt6	ENSMUST00000159715	3796	ENSMUSG00000037280.12	GO:0016021	integral component of membrane	1.53712	1.12185	5.58875	9.57851e-05	0.000345511	1.41408
Galr3	818930	ENSMUSG00000114755	Galr3	ENSMUST00000058004	1245	ENSMUSG00000114755.1	GO:0004930	G protein-coupled receptor activity	5.29083	0.470763	6.66379	1.74518e-05	5.64391e-05	3.27188	ENSMUSG00000114755	Galr3	ENSMUST00000058004	1245	ENSMUSG00000114755.1	GO:0004930	G protein-coupled receptor activity	4.30399	0.470763	7.24187	7.45187e-06	4.03925e-05	4.06956
Garem2	578833	ENSMUSG00000044576	Garem2	ENSMUST00000058045	3865	ENSMUSG00000044576.6	GO:0003674	molecular_function	4.26598	-1.31111	5.4974	0.00011152	0.000288939	1.52075	ENSMUSG00000044576	Garem2	ENSMUST00000058045	3865	ENSMUSG00000044576.6	GO:0003674	molecular_function	2.81817	-1.31111	4.552	0.000575527	0.00163265	-0.0913824
Gbp2	324679	ENSMUSG00000028270	Gbp2	ENSMUST00000169572	853	ENSMUSG00000028270.12	GO:0005525	GTP binding	1.12536	2.52891	5.05842	0.000235392	0.000562883	0.233097	ENSMUSG00000028270	Gbp2	ENSMUST00000169572	853	ENSMUSG00000028270.12	GO:0005525	GTP binding	1.5407	2.52891	7.41742	5.80398e-06	3.28911e-05	4.1044
Gcat	56204	ENSMUSG00000006378	Gcat	ENSMUST00000229276	679	ENSMUSG00000006378.15	GO:0003824	catalytic activity	1.11443	5.51069	5.49587	0.000111806	0.000289504	0.38078	ENSMUSG00000006378	Gcat	ENSMUST00000229276	679	ENSMUSG00000006378.15	GO:0003824	catalytic activity	2.79743	5.51069	12.3492	1.90697e-08	4.42857e-07	9.71166
Gdf11	244826	ENSMUSG00000025352	Gdf11	ENSMUST00000026408	4062	ENSMUSG00000025352.6	GO:0032991	protein-containing complex	4.65097	1.61661	8.34345	1.65208e-06	7.51984e-06	5.56713	ENSMUSG00000025352	Gdf11	ENSMUST00000026408	4062	ENSMUSG00000025352.6	GO:0032991	protein-containing complex	1.46065	1.61661	5.48665	0.000113541	0.000400095	0.914375
Gdf15	509846	ENSMUSG00000038508	Gdf15	ENSMUST00000003808	1545	ENSMUSG00000038508.7	GO:0040015	negative regulation of multicellular organism growth	2.75261	2.2404	8.58683	1.20702e-06	5.77751e-06	5.7722	ENSMUSG00000038508	Gdf15	ENSMUST00000003808	1545	ENSMUSG00000038508.7	GO:0040015	negative regulation of multicellular organism growth	2.52791	2.2404	9.64952	3.29614e-07	3.41117e-06	7.06158
Gemin6	653240	ENSMUSG00000055760	Gemin6	ENSMUST00000069486	1134	ENSMUSG00000055760.12	GO:0000387	spliceosomal snRNP assembly	2.50812	3.66231	12.3296	1.94305e-08	2.09646e-07	9.87265	ENSMUSG00000055760	Gemin6	ENSMUST00000069486	1134	ENSMUSG00000055760.12	GO:0000387	spliceosomal snRNP assembly	1.12598	3.66231	8.1798	2.04789e-06	1.41692e-05	4.85562
Gfpt1	368175	ENSMUSG00000029992	Gfpt1	ENSMUST00000032057	2286	ENSMUSG00000029992.14	GO:0097367	carbohydrate derivative binding	2.04732	5.80042	11.8917	2.9725e-08	2.89598e-07	9.11155	ENSMUSG00000029992	Gfpt1	ENSMUST00000032057	2286	ENSMUSG00000029992.14	GO:0097367	carbohydrate derivative binding	1.71814	5.80042	10.4197	1.37637e-07	1.77979e-06	7.56277
Gfra2	177667	ENSMUSG00000022103	Gfra2	ENSMUST00000022699	3472	ENSMUSG00000022103.10	GO:0007169	transmembrane receptor protein tyrosine kinase signaling pathway	3.19518	-0.459308	4.23932	0.00101559	0.002102	-0.671437	ENSMUSG00000022103	Gfra2	ENSMUST00000022699	3472	ENSMUSG00000022103.10	GO:0007169	transmembrane receptor protein tyrosine kinase signaling pathway	1.89539	-0.459308	3.21317	0.00697456	0.0144934	-2.63786
Gga2	389434	ENSMUSG00000030872	Gga2	ENSMUST00000124566	4251	ENSMUSG00000030872.14	GO:0016192	vesicle-mediated transport	2.90553	5.9422	16.8529	4.55334e-10	1.28573e-08	13.5153	ENSMUSG00000030872	Gga2	ENSMUST00000124566	4251	ENSMUSG00000030872.14	GO:0016192	vesicle-mediated transport	2.02844	5.9422	12.8626	1.17813e-08	3.2487e-07	10.1405
Ggt1	55835	ENSMUSG00000006345	Ggt1	ENSMUST00000134503	2140	ENSMUSG00000006345.10	GO:0036374	glutathione hydrolase activity	4.93452	4.19358	8.09283	2.29831e-06	9.92158e-06	4.82058	ENSMUSG00000006345	Ggt1	ENSMUST00000134503	2140	ENSMUSG00000006345.10	GO:0036374	glutathione hydrolase activity	6.59345	4.19358	9.51051	3.88127e-07	3.85844e-06	6.84673
Ggt6	539300	ENSMUSG00000040471	Ggt6	ENSMUST00000076443	1818	ENSMUSG00000040471.17	GO:0006750	glutathione biosynthetic process	1.10553	3.09043	3.95995	0.00170225	0.00334519	-2.16021	ENSMUSG00000040471	Ggt6	ENSMUST00000076443	1818	ENSMUSG00000040471.17	GO:0006750	glutathione biosynthetic process	5.01226	3.09043	9.62701	3.38409e-07	3.4818e-06	7.11501
Gigyf2	600851	ENSMUSG00000048000	Gigyf2	ENSMUST00000027475	5724	ENSMUSG00000048000.15	GO:0008344	adult locomotory behavior	1.05792	5.8207	9.62555	3.38988e-07	1.98153e-06	6.5068	ENSMUSG00000048000	Gigyf2	ENSMUST00000027475	5724	ENSMUSG00000048000.15	GO:0008344	adult locomotory behavior	1.09157	5.8207	9.9367	2.36528e-07	2.65088e-06	6.99403
Gipc2	519520	ENSMUSG00000039131	Gipc2	ENSMUST00000197813	525	ENSMUSG00000039131.15			4.89545	2.50857	8.29243	1.76593e-06	7.95529e-06	5.40632	ENSMUSG00000039131	Gipc2	ENSMUST00000197813	525	ENSMUSG00000039131.15			4.9488	2.50857	10.2025	1.75143e-07	2.12503e-06	7.72428
Gipr	377869	ENSMUSG00000030406	Gipr	ENSMUST00000094790	2856	ENSMUSG00000030406.7	GO:0043950	positive regulation of cAMP-mediated signaling	3.45362	-2.66693	6.13491	3.95318e-05	0.00011507	2.46716	ENSMUSG00000030406	Gipr	ENSMUST00000094790	2856	ENSMUSG00000030406.7	GO:0043950	positive regulation of cAMP-mediated signaling	1.52399	-2.66693	3.07598	0.00905833	0.0181978	-2.5994
Gjb6	534255	ENSMUSG00000040055	Gjb6	ENSMUST00000039380	2105	ENSMUSG00000040055.9	GO:0005829	cytosol	2.46988	-2.97746	2.81628	0.0148468	0.023802	-3.06096	ENSMUSG00000040055	Gjb6	ENSMUST00000039380	2105	ENSMUSG00000040055.9	GO:0005829	cytosol	3.86434	-2.97746	3.99321	0.00160008	0.00397724	-0.927533
Gkap1	162602	ENSMUSG00000021552	Gkap1	ENSMUST00000091579	1523	ENSMUSG00000021552.7	GO:0007165	signal transduction	2.04862	4.07253	11.8639	3.05544e-08	2.95654e-07	9.32442	ENSMUSG00000021552	Gkap1	ENSMUST00000091579	1523	ENSMUSG00000021552.7	GO:0007165	signal transduction	1.37382	4.07253	10.1835	1.789e-07	2.15805e-06	7.39805
Glb1	585538	ENSMUSG00000045594	Glb1	ENSMUST00000063042	2396	ENSMUSG00000045594.10	GO:0005737	cytoplasm	1.80465	5.25498	11.167	6.19057e-08	5.10335e-07	8.41153	ENSMUSG00000045594	Glb1	ENSMUST00000063042	2396	ENSMUSG00000045594.10	GO:0005737	cytoplasm	1.06774	5.25498	7.45343	5.51655e-06	3.15874e-05	3.68544
Gldc	232521	ENSMUSG00000024827	Gldc	ENSMUST00000025778	3754	ENSMUSG00000024827.9	GO:0016491	oxidoreductase activity	1.44745	6.63692	3.14121	0.00799956	0.0135582	-4.07845	ENSMUSG00000024827	Gldc	ENSMUST00000025778	3754	ENSMUSG00000024827.9	GO:0016491	oxidoreductase activity	5.26257	6.63692	9.08976	6.43793e-07	5.68195e-06	6.05514
Glipr1	659387	ENSMUSG00000056888	Glipr1	ENSMUST00000162508	1183	ENSMUSG00000056888.11	GO:0005576	extracellular region	2.43419	-0.720492	3.83456	0.0021515	0.0041286	-1.37911	ENSMUSG00000056888	Glipr1	ENSMUST00000162508	1183	ENSMUSG00000056888.11	GO:0005576	extracellular region	1.32183	-0.720492	2.53582	0.0252105	0.0448669	-3.79433
Glipr2	329783	ENSMUSG00000028480	Glipr2	ENSMUST00000030202	2320	ENSMUSG00000028480.14	GO:0010718	positive regulation of epithelial to mesenchymal transition	4.56839	2.80083	9.62498	3.39214e-07	1.98153e-06	7.10835	ENSMUSG00000028480	Glipr2	ENSMUST00000030202	2320	ENSMUSG00000028480.14	GO:0010718	positive regulation of epithelial to mesenchymal transition	1.23195	2.80083	5.84865	6.25378e-05	0.000240744	1.28274
Glis1	460695	ENSMUSG00000034762	Glis1	ENSMUST00000046005	2906	ENSMUSG00000034762.9	GO:0001227	DNA-binding transcription repressor activity, RNA polymerase II-specific	4.57846	1.75854	9.77535	2.84739e-07	1.72531e-06	7.28334	ENSMUSG00000034762	Glis1	ENSMUST00000046005	2906	ENSMUSG00000034762.9	GO:0001227	DNA-binding transcription repressor activity, RNA polymerase II-specific	4.55369	1.75854	11.5565	4.1536e-08	7.5343e-07	9.17541
Gm10030	665854	ENSMUSG00000057802	Gm10030	ENSMUST00000197321	3824	ENSMUSG00000057802.8			1.87703	0.759157	4.18742	0.00111718	0.00228976	-1.06883	ENSMUSG00000057802	Gm10030	ENSMUST00000197321	3824	ENSMUSG00000057802.8			3.82072	0.759157	6.98566	1.08075e-05	5.48988e-05	3.74471
Gm10184	714600	ENSMUSG00000066878	Gm10184	ENSMUST00000086423	1988	ENSMUSG00000066878.5	GO:0005737	cytoplasm	1.55709	0.334977	3.43922	0.00453693	0.00809205	-2.2772	ENSMUSG00000066878	Gm10184	ENSMUST00000086423	1988	ENSMUSG00000066878.5	GO:0005737	cytoplasm	1.28313	0.334977	3.24499	0.00656439	0.0137364	-2.64639
Gm10259	722005	ENSMUSG00000069083	Gm10259	ENSMUST00000091289	1590	ENSMUSG00000069083.4			1.71101	0.608928	5.0441	0.000241305	0.000575257	0.614383	ENSMUSG00000069083	Gm10259	ENSMUST00000091289	1590	ENSMUSG00000069083.4			1.12385	0.608928	4.00396	0.00156843	0.00390768	-1.30529
Gm10297	809731	ENSMUSG00000109222	Gm10297	ENSMUST00000207136	651	ENSMUSG00000109222.1			1.62116	2.8107	7.60619	4.45531e-06	1.73269e-05	4.33035	ENSMUSG00000109222	Gm10297	ENSMUST00000207136	651	ENSMUSG00000109222.1			1.28148	2.8107	7.43148	5.68993e-06	3.23846e-05	4.01381
Gm10425	793100	ENSMUSG00000097081	Gm10425	ENSMUST00000181085	3364	ENSMUSG00000097081.1			3.39759	-1.89533	4.25502	0.00098678	0.00204633	-0.588951	ENSMUSG00000097081	Gm10425	ENSMUST00000181085	3364	ENSMUSG00000097081.1			4.97688	-1.89533	5.4767	0.00011545	0.000405142	1.47034
Gm10804	745452	ENSMUSG00000075025	Gm10804	ENSMUST00000162565	867	ENSMUSG00000075025.10			4.35306	0.241907	8.38917	1.55671e-06	7.16211e-06	5.61778	ENSMUSG00000075025	Gm10804	ENSMUST00000162565	867	ENSMUSG00000075025.10			7.10209	0.241907	9.67399	3.20327e-07	3.33801e-06	6.84082
Gm11470	764732	ENSMUSG00000082665	Gm11470	ENSMUST00000118868	1475	ENSMUSG00000082665.1			1.57691	-1.08588	3.95457	0.0017194	0.00337415	-1.28635	ENSMUSG00000082665	Gm11470	ENSMUST00000118868	1475	ENSMUSG00000082665.1			5.20714	-1.08588	8.7486	9.83224e-07	7.87548e-06	5.54551
Gm11620	764018	ENSMUSG00000081965	Gm11620	ENSMUST00000118770	1845	ENSMUSG00000081965.1			3.97358	-1.80503	6.2711	3.19092e-05	9.54034e-05	2.69345	ENSMUSG00000081965	Gm11620	ENSMUST00000118770	1845	ENSMUSG00000081965.1			2.88741	-1.80503	5.34048	0.00014521	0.000493743	1.27209
Gm11769	767894	ENSMUSG00000085636	Gm11769	ENSMUST00000140273	1657	ENSMUSG00000085636.1			2.01127	-1.62488	2.86177	0.0136182	0.0220142	-3.06303	ENSMUSG00000085636	Gm11769	ENSMUST00000140273	1657	ENSMUSG00000085636.1			1.6576	-1.62488	2.55125	0.0244913	0.0437282	-3.5741
Gm12860	768650	ENSMUSG00000086187	Gm12860	ENSMUST00000148457	957	ENSMUSG00000086187.1			3.92833	-2.94002	6.27527	3.17018e-05	9.4883e-05	2.69125	ENSMUSG00000086187	Gm12860	ENSMUST00000148457	957	ENSMUSG00000086187.1			5.29732	-2.94002	7.54353	4.86171e-06	2.84583e-05	4.0977
Gm13420	760967	ENSMUSG00000079497	Gm13420	ENSMUST00000129574	1091	ENSMUSG00000079497.4	GO:0016021	integral component of membrane	3.17123	-1.35715	4.26662	0.000966024	0.00200809	-0.634763	ENSMUSG00000079497	Gm13420	ENSMUST00000129574	1091	ENSMUSG00000079497.4	GO:0016021	integral component of membrane	5.31876	-1.35715	5.76567	7.15834e-05	0.000269764	1.91667
Gm13648	769129	ENSMUSG00000086549	Gm13648	ENSMUST00000138361	1536	ENSMUSG00000086549.1			3.98167	-3.17317	5.64378	8.74487e-05	0.000232502	1.74664	ENSMUSG00000086549	Gm13648	ENSMUST00000138361	1536	ENSMUSG00000086549.1			4.30328	-3.17317	5.57578	9.7869e-05	0.000352209	1.56486
Gm13710	770275	ENSMUSG00000087362	Gm13710	ENSMUST00000126679	818	ENSMUSG00000087362.7			3.23895	-1.68053	6.53211	2.13162e-05	6.70061e-05	3.08236	ENSMUSG00000087362	Gm13710	ENSMUST00000126679	818	ENSMUSG00000087362.7			3.0774	-1.68053	6.6053	1.90678e-05	8.85628e-05	3.1654
Gm13855	770659	ENSMUSG00000087613	Gm13855	ENSMUST00000145644	744	ENSMUSG00000087613.1			2.60639	-1.22796	4.96142	0.00027863	0.000653917	0.564534	ENSMUSG00000087613	Gm13855	ENSMUST00000145644	744	ENSMUSG00000087613.1			5.13077	-1.22796	7.48509	5.27636e-06	3.04676e-05	4.22762
Gm14328	786601	ENSMUSG00000095419	Gm14328	ENSMUST00000122178	408	ENSMUSG00000095419.1			1.09914	0.922871	3.48596	0.00415188	0.0074776	-2.31561	ENSMUSG00000095419	Gm14328	ENSMUST00000122178	408	ENSMUSG00000095419.1			1.36361	0.922871	4.68634	0.000452548	0.00132656	-0.0613625
Gm14871	764578	ENSMUSG00000082492	Gm14871	ENSMUST00000119056	194	ENSMUSG00000082492.1			4.88907	-2.42004	7.94464	2.80326e-06	1.17488e-05	4.91458	ENSMUSG00000082492	Gm14871	ENSMUST00000119056	194	ENSMUSG00000082492.1			5.56266	-2.42004	8.33377	1.67306e-06	1.20242e-05	5.08851
Gm15583	762350	ENSMUSG00000080078	Gm15583	ENSMUST00000116191	3510	ENSMUSG00000080078.2			4.89602	-0.347905	7.6544	4.16728e-06	1.63633e-05	4.60952	ENSMUSG00000080078	Gm15583	ENSMUST00000116191	3510	ENSMUSG00000080078.2			1.25779	-0.347905	3.59519	0.00337619	0.00765518	-2.1283
Gm15706	768437	ENSMUSG00000086013	Gm15706	ENSMUST00000139612	899	ENSMUSG00000086013.1			2.69267	-0.227749	5.65986	8.51582e-05	0.00022712	1.73415	ENSMUSG00000086013	Gm15706	ENSMUST00000139612	899	ENSMUSG00000086013.1			1.77759	-0.227749	4.56333	0.000563924	0.0016048	-0.171241
Gm15903	769573	ENSMUSG00000086916	Gm15903	ENSMUST00000199631	3518	ENSMUSG00000086916.2			1.65103	-1.87106	2.88112	0.0131265	0.0212973	-3.01041	ENSMUSG00000086916	Gm15903	ENSMUST00000199631	3518	ENSMUSG00000086916.2			1.7971	-1.87106	3.22692	0.0067943	0.014165	-2.33169
Gm18584	807512	ENSMUSG00000107853	Gm18584	ENSMUST00000203098	964	ENSMUSG00000107853.1			1.3157	0.0382133	3.52533	0.00385335	0.00699562	-2.06933	ENSMUSG00000107853	Gm18584	ENSMUST00000203098	964	ENSMUSG00000107853.1			1.07943	0.0382133	3.23339	0.0067111	0.014009	-2.5996
Gm20275	813499	ENSMUSG00000110803	Gm20275	ENSMUST00000215963	1387	ENSMUSG00000110803.1			3.30195	-3.25752	5.34705	0.000143605	0.000362282	1.28439	ENSMUSG00000110803	Gm20275	ENSMUST00000215963	1387	ENSMUSG00000110803.1			4.48671	-3.25752	6.53717	2.11518e-05	9.65868e-05	2.84199
Gm21188	787238	ENSMUSG00000095609	Gm21188	ENSMUST00000224713	1669	ENSMUSG00000095609.2	GO:0038023	signaling receptor activity	3.31511	-2.16979	4.61557	0.000513497	0.00113697	0.0911711	ENSMUSG00000095609	Gm21188	ENSMUST00000224713	1669	ENSMUSG00000095609.2	GO:0038023	signaling receptor activity	1.52521	-2.16979	2.54741	0.0246682	0.0440026	-3.5828
Gm2446	816403	ENSMUSG00000112690	Gm2446	ENSMUST00000220144	772	ENSMUSG00000112690.1			3.72982	-2.80963	5.10989	0.000215356	0.000519128	0.90707	ENSMUSG00000112690	Gm2446	ENSMUST00000220144	772	ENSMUSG00000112690.1			2.49551	-2.80963	3.61436	0.00325603	0.00741326	-1.61709
Gm26542	794280	ENSMUSG00000097887	Gm26542	ENSMUST00000180443	1235	ENSMUSG00000097887.2			2.17761	-1.45742	4.47508	0.000661112	0.00143186	-0.209889	ENSMUSG00000097887	Gm26542	ENSMUST00000180443	1235	ENSMUSG00000097887.2			2.835	-1.45742	5.71179	7.81864e-05	0.000290628	1.85494
Gm26569	793436	ENSMUSG00000097313	Gm26569	ENSMUST00000181968	1789	ENSMUSG00000097313.2			2.59793	-2.1007	3.80811	0.00226086	0.0043176	-1.31399	ENSMUSG00000097313	Gm26569	ENSMUST00000181968	1789	ENSMUSG00000097313.2			1.80209	-2.1007	2.96339	0.0112248	0.0220226	-2.81556
Gm266	74311	ENSMUSG00000010529	Gm266	ENSMUST00000010673	1215	ENSMUSG00000010529.6	GO:0007165	signal transduction	5.55992	0.729946	6.98821	1.07671e-05	3.7173e-05	3.75144	ENSMUSG00000010529	Gm266	ENSMUST00000010673	1215	ENSMUSG00000010529.6	GO:0007165	signal transduction	2.21292	0.729946	5.64545	8.72071e-05	0.000318336	1.36539
Gm26628	793195	ENSMUSG00000097133	Gm26628	ENSMUST00000181028	1719	ENSMUSG00000097133.1			2.98513	-1.23125	5.00535	0.0002581	0.000610943	0.71185	ENSMUSG00000097133	Gm26628	ENSMUST00000181028	1719	ENSMUSG00000097133.1			1.94418	-1.23125	3.87007	0.00201314	0.00486511	-1.29493
Gm31036	813094	ENSMUSG00000110475	Gm31036	ENSMUST00000212925	521	ENSMUSG00000110475.1			3.21542	-1.36483	6.02223	4.72895e-05	0.000134755	2.32985	ENSMUSG00000110475	Gm31036	ENSMUST00000212925	521	ENSMUSG00000110475.1			4.3567	-1.36483	7.48233	5.29686e-06	3.05446e-05	4.30082
Gm34908	809559	ENSMUSG00000109137	Gm34908	ENSMUST00000207222	569	ENSMUSG00000109137.1			4.2175	-2.72991	7.45727	5.48686e-06	2.08354e-05	4.31024	ENSMUSG00000109137	Gm34908	ENSMUST00000207222	569	ENSMUSG00000109137.1			6.52525	-2.72991	10.1413	1.87574e-07	2.22805e-06	6.63356
Gm35409	804357	ENSMUSG00000105146	Gm35409	ENSMUST00000196412	1102	ENSMUSG00000105146.1			4.40517	-2.48084	5.82866	6.46004e-05	0.000177363	2.03638	ENSMUSG00000105146	Gm35409	ENSMUST00000196412	1102	ENSMUSG00000105146.1			5.20012	-2.48084	6.35781	2.78779e-05	0.000121918	2.70941
Gm3924	822047	ENSMUSG00000116287	Gm3924	ENSMUST00000230803	612	ENSMUSG00000116287.1			2.78275	-1.38934	2.79446	0.0154743	0.0247429	-3.24791	ENSMUSG00000116287	Gm3924	ENSMUST00000230803	612	ENSMUSG00000116287.1			3.27226	-1.38934	3.32774	0.00560774	0.0119603	-2.20716
Gm42715	806366	ENSMUSG00000107023	Gm42715	ENSMUST00000189629	12746	ENSMUSG00000107023.2	GO:0005524	ATP binding	1.41872	0.176176	3.48041	0.00419586	0.007546	-2.17514	ENSMUSG00000107023	Gm42715	ENSMUST00000189629	12746	ENSMUSG00000107023.2	GO:0005524	ATP binding	1.13151	0.176176	3.12781	0.00820631	0.0167092	-2.82467
Gm42748	805049	ENSMUSG00000105742	Gm42748	ENSMUST00000199354	2341	ENSMUSG00000105742.1			2.2518	-1.9505	2.86445	0.0135491	0.0219108	-3.01763	ENSMUSG00000105742	Gm42748	ENSMUST00000199354	2341	ENSMUSG00000105742.1			1.77469	-1.9505	2.47717	0.0281357	0.0493829	-3.66878
Gm42940	805346	ENSMUSG00000106025	Gm42940	ENSMUST00000200361	2362	ENSMUSG00000106025.1			3.0939	-1.93265	4.99477	0.000262897	0.000621092	0.718957	ENSMUSG00000106025	Gm42940	ENSMUST00000200361	2362	ENSMUSG00000106025.1			1.58747	-1.93265	3.10217	0.00861729	0.0174276	-2.61765
Gm43449	806131	ENSMUSG00000106788	Gm43449	ENSMUST00000202955	371	ENSMUSG00000106788.1			1.82974	-0.908962	4.70023	0.000441494	0.000992604	-0.00648625	ENSMUSG00000106788	Gm43449	ENSMUST00000202955	371	ENSMUSG00000106788.1			6.63473	-0.908962	9.86759	2.56013e-07	2.81746e-06	6.49276
Gm43534	805984	ENSMUSG00000106641	Gm43534	ENSMUST00000197685	2853	ENSMUSG00000106641.1			3.1372	-3.0243	3.89873	0.00190814	0.00370408	-1.13974	ENSMUSG00000106641	Gm43534	ENSMUST00000197685	2853	ENSMUSG00000106641.1			3.43733	-3.0243	4.0573	0.0014206	0.00357907	-0.823214
Gm44760	808733	ENSMUSG00000108766	Gm44760	ENSMUST00000206375	1173	ENSMUSG00000108766.1			3.20082	-3.12911	5.51918	0.000107536	0.000279763	1.55179	ENSMUSG00000108766	Gm44760	ENSMUST00000206375	1173	ENSMUSG00000108766.1			3.86098	-3.12911	6.10789	4.12611e-05	0.000169585	2.29494
Gm44867	808566	ENSMUSG00000108650	Gm44867	ENSMUST00000205675	530	ENSMUSG00000108650.1			2.44673	-2.04532	2.97003	0.0110838	0.0182422	-2.85762	ENSMUSG00000108650	Gm44867	ENSMUST00000205675	530	ENSMUSG00000108650.1			3.02552	-2.04532	3.60565	0.00331009	0.00752029	-1.64041
Gm45737	809743	ENSMUSG00000109231	Gm45737	ENSMUST00000208344	1612	ENSMUSG00000109231.1			2.64336	-2.01904	4.08318	0.00135412	0.00271924	-0.829783	ENSMUSG00000109231	Gm45737	ENSMUST00000208344	1612	ENSMUSG00000109231.1			1.66096	-2.01904	2.94742	0.0115712	0.022619	-2.8612
Gm45779	813199	ENSMUSG00000110558	Gm45779	ENSMUST00000212189	4064	ENSMUSG00000110558.1			2.73077	-1.58191	3.64993	0.00304454	0.00563758	-1.63551	ENSMUSG00000110558	Gm45779	ENSMUST00000212189	4064	ENSMUSG00000110558.1			1.83313	-1.58191	2.83915	0.0142161	0.0271943	-3.11143
Gm46516	819920	ENSMUSG00000115200	Gm46516	ENSMUST00000227739	3245	ENSMUSG00000115200.1			1.41963	1.00528	4.77793	0.000384641	0.000876561	-0.038522	ENSMUSG00000115200	Gm46516	ENSMUST00000227739	3245	ENSMUSG00000115200.1			3.25106	1.00528	8.94818	7.66348e-07	6.49816e-06	6.30047
Gm47507	817724	ENSMUSG00000113757	Gm47507	ENSMUST00000221487	769	ENSMUSG00000113757.1			3.39467	-2.75969	5.54325	0.000103307	0.000270287	1.59555	ENSMUSG00000113757	Gm47507	ENSMUST00000221487	769	ENSMUSG00000113757.1			6.02358	-2.75969	8.44445	1.44916e-06	1.07547e-05	5.06796
Gm47547	818271	ENSMUSG00000114196	Gm47547	ENSMUST00000224095	2713	ENSMUSG00000114196.1			3.55543	-0.645353	6.70313	1.64468e-05	5.36565e-05	3.3442	ENSMUSG00000114196	Gm47547	ENSMUST00000224095	2713	ENSMUSG00000114196.1			2.68617	-0.645353	6.11816	4.05944e-05	0.000167288	2.46346
Gm4864	815471	ENSMUSG00000112003	Gm4864	ENSMUST00000219894	1461	ENSMUSG00000112003.1			1.9463	1.68801	8.05435	2.41937e-06	1.03577e-05	5.13431	ENSMUSG00000112003	Gm4864	ENSMUST00000219894	1461	ENSMUSG00000112003.1			1.25292	1.68801	6.69646	1.66128e-05	7.86586e-05	3.09851
Gm5602	768552	ENSMUSG00000086108	Gm5602	ENSMUST00000146366	1763	ENSMUSG00000086108.2			2.98028	-1.88394	4.33017	0.0008601	0.00181292	-0.417208	ENSMUSG00000086108	Gm5602	ENSMUST00000146366	1763	ENSMUSG00000086108.2			2.56539	-1.88394	4.07366	0.00137821	0.00348167	-0.852016
Gm5640	761252	ENSMUSG00000079534	Pwwp4c	ENSMUST00000114119	2861	ENSMUSG00000079534.1	GO:0003674	molecular_function	2.53609	-2.92645	3.70441	0.00274736	0.00514269	-1.49878	ENSMUSG00000079534	Pwwp4c	ENSMUST00000114119	2861	ENSMUSG00000079534.1	GO:0003674	molecular_function	4.53486	-2.92645	5.82036	6.54784e-05	0.000250242	1.89105
Gm5936	761246	ENSMUSG00000079531	Pwwp4d	ENSMUST00000114116	2857	ENSMUSG00000079531.1	GO:0008150	biological_process	3.15136	-3.73996	4.10231	0.00130704	0.00263617	-0.776345	ENSMUSG00000079531	Pwwp4d	ENSMUST00000114116	2857	ENSMUSG00000079531.1	GO:0008150	biological_process	4.4682	-3.73996	5.26526	0.000164998	0.00055093	1.07522
Gm6125	816558	ENSMUSG00000112823	Gm6125	ENSMUST00000217983	3472	ENSMUSG00000112823.1			3.30222	-1.0174	5.23216	0.000174582	0.000431189	1.0864	ENSMUSG00000112823	Gm6125	ENSMUST00000217983	3472	ENSMUSG00000112823.1			1.57171	-1.0174	3.2288	0.00676998	0.014125	-2.53268
Gm7901	799426	ENSMUSG00000101431	Gm7901	ENSMUST00000120430	1597	ENSMUSG00000101431.1			2.81104	1.926	7.32879	6.58133e-06	2.43469e-05	4.12617	ENSMUSG00000101431	Gm7901	ENSMUST00000120430	1597	ENSMUSG00000101431.1			1.45745	1.926	5.74351	7.42253e-05	0.000278267	1.44503
Gm8615	224472	ENSMUSG00000024437	Gm8615	ENSMUST00000201946	737	ENSMUSG00000024437.6			2.03042	2.67519	7.26469	7.21208e-06	2.63097e-05	3.78193	ENSMUSG00000024437	Gm8615	ENSMUST00000201946	737	ENSMUSG00000024437.6			3.17489	2.67519	10.6446	1.07708e-07	1.49105e-06	8.21244
Gm9347	812284	ENSMUSG00000110126	Gm9347	ENSMUST00000211473	1607	ENSMUSG00000110126.1			3.39488	-0.268157	7.02563	1.01928e-05	3.54565e-05	3.80163	ENSMUSG00000110126	Gm9347	ENSMUST00000211473	1607	ENSMUSG00000110126.1			1.29708	-0.268157	3.88923	0.00194233	0.00471266	-1.47035
Gnpda1	629249	ENSMUSG00000052102	Gnpda1	ENSMUST00000063814	2289	ENSMUSG00000052102.14	GO:0006091	generation of precursor metabolites and energy	1.91373	3.87307	10.5575	1.18378e-07	8.54373e-07	7.85668	ENSMUSG00000052102	Gnpda1	ENSMUST00000063814	2289	ENSMUSG00000052102.14	GO:0006091	generation of precursor metabolites and energy	3.08153	3.87307	15.9043	9.21406e-10	7.67194e-08	12.945
Gpr137b	156681	ENSMUSG00000021306	Gpr137b	ENSMUST00000222958	2975	ENSMUSG00000021306.11	GO:0016021	integral component of membrane	3.88346	1.57816	8.03459	2.48414e-06	1.05978e-05	5.16331	ENSMUSG00000021306	Gpr137b	ENSMUST00000222958	2975	ENSMUSG00000021306.11	GO:0016021	integral component of membrane	1.06427	1.57816	4.20401	0.00108362	0.00281826	-1.35642
Gpr62	777430	ENSMUSG00000091735	Gpr62	ENSMUST00000164834	1977	ENSMUSG00000091735.2	GO:0042802	identical protein binding	4.01427	-0.968292	4.72254	0.000424327	0.000957674	0.240992	ENSMUSG00000091735	Gpr62	ENSMUST00000164834	1977	ENSMUSG00000091735.2	GO:0042802	identical protein binding	1.48084	-0.968292	2.52974	0.0254996	0.0453293	-3.868
Gpsm2	313542	ENSMUSG00000027883	Gpsm2	ENSMUST00000029482	3498	ENSMUSG00000027883.15	GO:0001965	G-protein alpha-subunit binding	1.59068	4.7345	11.0846	6.74629e-08	5.46783e-07	8.36801	ENSMUSG00000027883	Gpsm2	ENSMUST00000029482	3498	ENSMUSG00000027883.15	GO:0001965	G-protein alpha-subunit binding	1.34074	4.7345	10.5373	1.21006e-07	1.62487e-06	7.75918
Greb1l	568336	ENSMUSG00000042942	Greb1l	ENSMUST00000048977	8420	ENSMUSG00000042942.18	GO:0001656	metanephros development	4.6913	1.39646	9.03766	6.86263e-07	3.5702e-06	6.42328	ENSMUSG00000042942	Greb1l	ENSMUST00000048977	8420	ENSMUSG00000042942.18	GO:0001656	metanephros development	4.30363	1.39646	10.5242	1.22757e-07	1.6397e-06	8.11241
Grip1	461233	ENSMUSG00000034813	Grip1	ENSMUST00000105261	3608	ENSMUSG00000034813.17	GO:0030054	cell junction	4.12247	0.755882	7.72205	3.79598e-06	1.51457e-05	4.75563	ENSMUSG00000034813	Grip1	ENSMUST00000105261	3608	ENSMUSG00000034813.17	GO:0030054	cell junction	2.93168	0.755882	7.69367	3.9473e-06	2.4063e-05	4.66157
Grm2	206838	ENSMUSG00000023192	Grm2	ENSMUST00000200826	2181	ENSMUSG00000023192.12	GO:0004930	G protein-coupled receptor activity	3.60135	-3.6035	7.5974	4.51009e-06	1.7524e-05	4.40657	ENSMUSG00000023192	Grm2	ENSMUST00000200826	2181	ENSMUSG00000023192.12	GO:0004930	G protein-coupled receptor activity	4.91818	-3.6035	9.34528	4.72469e-07	4.48227e-06	5.77805
Gsn	284642	ENSMUSG00000026879	Gsn	ENSMUST00000202990	1925	ENSMUSG00000026879.14	GO:0051014	actin filament severing	3.13089	6.46764	9.16034	5.90673e-07	3.15069e-06	5.91795	ENSMUSG00000026879	Gsn	ENSMUST00000202990	1925	ENSMUSG00000026879.14	GO:0051014	actin filament severing	2.93622	6.46764	8.68659	1.06328e-06	8.36747e-06	5.39834
Gtsf1l	728465	ENSMUSG00000070708	Gtsf1l	ENSMUST00000094653	822	ENSMUSG00000070708.5	GO:0003674	molecular_function	4.09968	-3.1776	5.98849	4.99127e-05	0.000141522	2.27179	ENSMUSG00000070708	Gtsf1l	ENSMUST00000094653	822	ENSMUSG00000070708.5	GO:0003674	molecular_function	5.81276	-3.1776	7.57058	4.68163e-06	2.76438e-05	4.12682
Guca2b	440131	ENSMUSG00000032978	Guca2b	ENSMUST00000044426	605	ENSMUSG00000032978.14	GO:0007588	excretion	5.19926	-1.20569	6.93007	1.17286e-05	3.99912e-05	3.66863	ENSMUSG00000032978	Guca2b	ENSMUST00000044426	605	ENSMUSG00000032978.14	GO:0007588	excretion	7.09559	-1.20569	7.74861	3.66e-06	2.26432e-05	4.54629
H2-T24	642586	ENSMUSG00000053835	H2-T24	ENSMUST00000113760	2182	ENSMUSG00000053835.17	GO:0016021	integral component of membrane	1.6115	0.530362	4.43462	0.000711331	0.0015287	-0.568821	ENSMUSG00000053835	H2-T24	ENSMUST00000113760	2182	ENSMUSG00000053835.17	GO:0016021	integral component of membrane	3.46426	0.530362	7.94935	2.78552e-06	1.81682e-05	5.04811
Hao2	313283	ENSMUSG00000027870	Hao2	ENSMUST00000029464	2049	ENSMUSG00000027870.8	GO:0052854	medium-chain-(S)-2-hydroxy-acid oxidase activity	5.11018	-0.269878	4.71554	0.00042964	0.000969146	0.125616	ENSMUSG00000027870	Hao2	ENSMUST00000029464	2049	ENSMUSG00000027870.8	GO:0052854	medium-chain-(S)-2-hydroxy-acid oxidase activity	5.67528	-0.269878	5.27652	0.000161866	0.000542595	1.13707
Hdac6	394412	ENSMUSG00000031161	Hdac6	ENSMUST00000033501	4142	ENSMUSG00000031161.15	GO:0005737	cytoplasm	1.37194	5.0688	10.5493	1.19436e-07	8.59539e-07	7.68015	ENSMUSG00000031161	Hdac6	ENSMUST00000033501	4142	ENSMUSG00000031161.15	GO:0005737	cytoplasm	1.94596	5.0688	15.0575	1.78682e-09	1.09316e-07	12.1668
Hexb	165238	ENSMUSG00000021665	Hexb	ENSMUST00000022169	1905	ENSMUSG00000021665.9	GO:0050905	neuromuscular process	1.97034	4.04543	12.3761	1.85862e-08	2.02327e-07	9.84536	ENSMUSG00000021665	Hexb	ENSMUST00000022169	1905	ENSMUSG00000021665.9	GO:0050905	neuromuscular process	1.16257	4.04543	9.47069	4.06865e-07	3.98667e-06	6.53372
Hic2	616921	ENSMUSG00000050240	Hic2	ENSMUST00000090190	6354	ENSMUSG00000050240.16	GO:0005634	nucleus	3.17868	3.11296	12.5831	1.52803e-08	1.75282e-07	10.1551	ENSMUSG00000050240	Hic2	ENSMUST00000090190	6354	ENSMUSG00000050240.16	GO:0005634	nucleus	2.19511	3.11296	12.5413	1.58936e-08	3.92359e-07	10.03
Hif3a	39271	ENSMUSG00000004328	Hif3a	ENSMUST00000108492	6402	ENSMUSG00000004328.15	GO:0005515	protein binding	5.29981	3.47043	8.88561	8.28249e-07	4.2013e-06	6.05773	ENSMUSG00000004328	Hif3a	ENSMUST00000108492	6402	ENSMUSG00000004328.15	GO:0005515	protein binding	5.85892	3.47043	10.5572	1.1841e-07	1.59648e-06	8.08398
Hkdc1	120249	ENSMUSG00000020080	Hkdc1	ENSMUST00000020277	3517	ENSMUSG00000020080.8	GO:0016740	transferase activity	4.84359	-0.157156	5.31838	0.000150751	0.000378575	1.17147	ENSMUSG00000020080	Hkdc1	ENSMUST00000020277	3517	ENSMUSG00000020080.8	GO:0016740	transferase activity	4.43556	-0.157156	5.7473	7.37662e-05	0.00027685	1.8606
Hmcn2	652625	ENSMUSG00000055632	Hmcn2	ENSMUST00000113532	15646	ENSMUSG00000055632.18	GO:0050896	response to stimulus	1.5248	1.37747	5.10988	0.000215358	0.000519128	0.363724	ENSMUSG00000055632	Hmcn2	ENSMUST00000113532	15646	ENSMUSG00000055632.18	GO:0050896	response to stimulus	5.29668	1.37747	10.1752	1.80586e-07	2.16919e-06	7.57016
Hnf1aos2	768592	ENSMUSG00000086140	Hnf1aos2	ENSMUST00000138108	442	ENSMUSG00000086140.1			1.6218	-1.5882	3.20714	0.00705518	0.0120884	-2.59808	ENSMUSG00000086140	Hnf1aos2	ENSMUST00000138108	442	ENSMUSG00000086140.1			5.3715	-1.5882	7.33407	6.532e-06	3.61878e-05	3.90151
Hpdl	569884	ENSMUSG00000043155	Hpdl	ENSMUST00000055436	1804	ENSMUSG00000043155.4	GO:0016701	oxidoreductase activity, acting on single donors with incorporation of molecular oxygen	4.95246	2.34276	9.24998	5.29854e-07	2.88028e-06	6.67764	ENSMUSG00000043155	Hpdl	ENSMUST00000055436	1804	ENSMUSG00000043155.4	GO:0016701	oxidoreductase activity, acting on single donors with incorporation of molecular oxygen	1.09323	2.34276	4.97816	0.000270615	0.000846923	-0.194964
Hpgds	368017	ENSMUSG00000029919	Hpgds	ENSMUST00000031982	3476	ENSMUSG00000029919.5	GO:0006629	lipid metabolic process	1.87927	0.749987	5.43835	0.000123118	0.000314926	1.25002	ENSMUSG00000029919	Hpgds	ENSMUST00000031982	3476	ENSMUSG00000029919.5	GO:0006629	lipid metabolic process	1.85368	0.749987	6.02681	4.69446e-05	0.000189387	2.2265
Hrct1	729905	ENSMUSG00000071001	Hrct1	ENSMUST00000095109	1452	ENSMUSG00000071001.4	GO:0008150	biological_process	2.1615	-1.8936	3.75477	0.00249902	0.00472797	-1.46015	ENSMUSG00000071001	Hrct1	ENSMUST00000095109	1452	ENSMUSG00000071001.4	GO:0008150	biological_process	2.96538	-1.8936	4.93324	0.000292692	0.000907366	0.621724
Hsd3b1	313303	ENSMUSG00000027871	Hsd3b1	ENSMUST00000107016	1855	ENSMUSG00000027871.16	GO:0000253	3-keto sterol reductase activity	6.1389	-1.23634	6.16424	3.77412e-05	0.00011065	2.54963	ENSMUSG00000027871	Hsd3b1	ENSMUST00000107016	1855	ENSMUSG00000027871.16	GO:0000253	3-keto sterol reductase activity	6.2272	-1.23634	6.59767	1.92899e-05	8.94243e-05	3.16676
Hsf2bp	20346	ENSMUSG00000002076	Hsf2bp	ENSMUST00000138172	387	ENSMUSG00000002076.11			2.96679	1.01963	9.42486	4.29633e-07	2.41407e-06	6.87609	ENSMUSG00000002076	Hsf2bp	ENSMUST00000138172	387	ENSMUSG00000002076.11			1.42057	1.01963	6.60023	1.92151e-05	8.91143e-05	3.00423
Hsh2d	693249	ENSMUSG00000062007	Hsh2d	ENSMUST00000072097	1824	ENSMUSG00000062007.13	GO:0005829	cytosol	3.39882	-2.72411	3.75855	0.00248131	0.00469664	-1.39345	ENSMUSG00000062007	Hsh2d	ENSMUST00000072097	1824	ENSMUSG00000062007.13	GO:0005829	cytosol	2.9131	-2.72411	3.29852	0.0059283	0.0125613	-2.16135
Hunk	639523	ENSMUSG00000053414	Hunk	ENSMUST00000065856	5393	ENSMUSG00000053414.8	GO:0005524	ATP binding	1.16236	2.66395	4.67377	0.000462793	0.00103531	-0.625257	ENSMUSG00000053414	Hunk	ENSMUST00000065856	5393	ENSMUSG00000053414.8	GO:0005524	ATP binding	3.51868	2.66395	10.4342	1.35469e-07	1.75976e-06	8.01103
Hvcn1	708156	ENSMUSG00000064267	Hvcn1	ENSMUST00000072602	2790	ENSMUSG00000064267.13	GO:0016020	membrane	1.8125	-0.107948	4.09716	0.00131957	0.0026583	-1.00397	ENSMUSG00000064267	Hvcn1	ENSMUST00000072602	2790	ENSMUSG00000064267.13	GO:0016020	membrane	1.68011	-0.107948	4.1705	0.00115254	0.00297349	-0.848373
Icam1	494149	ENSMUSG00000037405	Icam1	ENSMUST00000086399	2535	ENSMUSG00000037405.8	GO:0005886	plasma membrane	2.57733	4.34936	12.1886	2.22492e-08	2.31709e-07	9.64882	ENSMUSG00000037405	Icam1	ENSMUST00000086399	2535	ENSMUSG00000037405.8	GO:0005886	plasma membrane	1.43917	4.34936	9.18621	5.72387e-07	5.18306e-06	6.12779
Ifi30	412520	ENSMUSG00000031838	Ifi30	ENSMUST00000034299	980	ENSMUSG00000031838.8			1.08083	5.0484	4.50939	0.000621413	0.00135327	-1.2863	ENSMUSG00000031838	Ifi30	ENSMUST00000034299	980	ENSMUSG00000031838.8			1.12767	5.0484	4.9609	0.000278882	0.00086945	-0.385838
Igdcc4	437321	ENSMUSG00000032816	Igdcc4	ENSMUST00000214978	4130	ENSMUSG00000032816.15			4.7928	4.38946	10.2596	1.6432e-07	1.10642e-06	7.73299	ENSMUSG00000032816	Igdcc4	ENSMUST00000214978	4130	ENSMUSG00000032816.15			1.43587	4.38946	5.88656	5.8813e-05	0.000229039	1.19077
Igf2bp3	366488	ENSMUSG00000029814	Igf2bp3	ENSMUST00000031838	4345	ENSMUSG00000029814.10	GO:0003730	mRNA 3'-UTR binding	6.53758	1.71281	6.62733	1.84411e-05	5.9112e-05	3.19926	ENSMUSG00000029814	Igf2bp3	ENSMUST00000031838	4345	ENSMUSG00000029814.10	GO:0003730	mRNA 3'-UTR binding	3.76502	1.71281	7.75659	3.62017e-06	2.24537e-05	4.54534
Igf2r	209527	ENSMUSG00000023830	Igf2r	ENSMUST00000024599	8887	ENSMUSG00000023830.14	GO:0005765	lysosomal membrane	2.32041	7.07489	12.7628	1.29206e-08	1.53902e-07	9.92017	ENSMUSG00000023830	Igf2r	ENSMUST00000024599	8887	ENSMUSG00000023830.14	GO:0005765	lysosomal membrane	1.31074	7.07489	7.07584	9.47277e-06	4.93712e-05	3.07756
Igfbp1	130812	ENSMUSG00000020429	Igfbp1	ENSMUST00000020704	1525	ENSMUSG00000020429.7	GO:0005520	insulin-like growth factor binding	1.43248	5.78373	3.68136	0.00286932	0.00534619	-2.93494	ENSMUSG00000020429	Igfbp1	ENSMUST00000020704	1525	ENSMUSG00000020429.7	GO:0005520	insulin-like growth factor binding	1.12919	5.78373	2.9854	0.0107641	0.021226	-4.16705
Igfbp5	263931	ENSMUSG00000026185	Igfbp5	ENSMUST00000027377	6006	ENSMUSG00000026185.8	GO:1904205	negative regulation of skeletal muscle hypertrophy	1.08011	4.94045	3.23443	0.00669775	0.0115301	-3.73558	ENSMUSG00000026185	Igfbp5	ENSMUST00000027377	6006	ENSMUSG00000026185.8	GO:1904205	negative regulation of skeletal muscle hypertrophy	1.99351	4.94045	5.76611	7.15313e-05	0.000269649	1.08961
Igsf1	393267	ENSMUSG00000031111	Igsf1	ENSMUST00000114893	2671	ENSMUSG00000031111.16	GO:0038102	activin receptor antagonist activity	3.3246	-0.278491	3.56566	0.0035701	0.00651883	-2.0644	ENSMUSG00000031111	Igsf1	ENSMUST00000114893	2671	ENSMUSG00000031111.16	GO:0038102	activin receptor antagonist activity	5.63722	-0.278491	4.67955	0.000458051	0.00134108	0.172877
Igsf23	539845	ENSMUSG00000040498	Igsf23	ENSMUST00000043440	1908	ENSMUSG00000040498.7	GO:0003674	molecular_function	6.10646	0.954122	6.50416	2.22474e-05	6.95879e-05	3.00153	ENSMUSG00000040498	Igsf23	ENSMUST00000043440	1908	ENSMUSG00000040498.7	GO:0003674	molecular_function	6.28359	0.954122	7.41211	5.84767e-06	3.31058e-05	4.33152
Il10rb	201893	ENSMUSG00000022969	Il10rb	ENSMUST00000023691	1850	ENSMUSG00000022969.13	GO:0016021	integral component of membrane	1.73128	3.07672	7.45169	5.53016e-06	2.09812e-05	4.03641	ENSMUSG00000022969	Il10rb	ENSMUST00000023691	1850	ENSMUSG00000022969.13	GO:0016021	integral component of membrane	1.80464	3.07672	9.00193	7.17115e-07	6.18204e-06	6.14551
Il18bp	727221	ENSMUSG00000070427	Il18bp	ENSMUST00000209844	1594	ENSMUSG00000070427.4	GO:0005615	extracellular space	1.06244	3.57711	5.47475	0.000115826	0.000298825	0.701393	ENSMUSG00000070427	Il18bp	ENSMUST00000209844	1594	ENSMUSG00000070427.4	GO:0005615	extracellular space	1.89695	3.57711	9.73565	2.98148e-07	3.15505e-06	7.0285
Il22ra1	490620	ENSMUSG00000037157	Il22ra1	ENSMUST00000102546	2569	ENSMUSG00000037157.8	GO:0016020	membrane	1.41617	0.83514	5.9843	5.02494e-05	0.000142334	1.99641	ENSMUSG00000037157	Il22ra1	ENSMUST00000102546	2569	ENSMUSG00000037157.8	GO:0016020	membrane	4.65337	0.83514	12.7777	1.27424e-08	3.4198e-07	9.77328
Immt	630530	ENSMUSG00000052337	Immt	ENSMUST00000165331	885	ENSMUSG00000052337.15	GO:0005739	mitochondrion	1.13935	7.42247	10.1432	1.87173e-07	1.23353e-06	7.06036	ENSMUSG00000052337	Immt	ENSMUST00000165331	885	ENSMUSG00000052337.15	GO:0005739	mitochondrion	1.23657	7.42247	10.4098	1.3915e-07	1.79663e-06	7.52929
Inava	553614	ENSMUSG00000041605	Inava	ENSMUST00000120339	2988	ENSMUSG00000041605.16	GO:0002367	cytokine production involved in immune response	4.85573	1.48459	7.7273	3.76871e-06	1.50722e-05	4.74184	ENSMUSG00000041605	Inava	ENSMUST00000120339	2988	ENSMUSG00000041605.16	GO:0002367	cytokine production involved in immune response	3.77175	1.48459	8.69993	1.04549e-06	8.27477e-06	5.9458
Inpp5d	267278	ENSMUSG00000026288	Inpp5d	ENSMUST00000163548	577	ENSMUSG00000026288.14			1.2342	2.03068	4.75177	0.000402875	0.000914088	-0.167269	ENSMUSG00000026288	Inpp5d	ENSMUST00000163548	577	ENSMUSG00000026288.14			1.00969	2.03068	4.59807	0.000529848	0.00151872	-0.481673
Insyn1	713495	ENSMUSG00000066607	Insyn1	ENSMUST00000085658	2139	ENSMUSG00000066607.5	GO:0045211	postsynaptic membrane	4.57124	-0.672896	5.87445	5.99772e-05	0.000166166	2.10521	ENSMUSG00000066607	Insyn1	ENSMUST00000085658	2139	ENSMUSG00000066607.5	GO:0045211	postsynaptic membrane	2.9391	-0.672896	5.10448	0.000217375	0.000701661	0.789066
Iqca	267554	ENSMUSG00000026301	Iqca	ENSMUST00000212394	2574	ENSMUSG00000026301.16	GO:0000166	nucleotide binding	3.12655	-2.86078	4.03035	0.00149341	0.00297099	-0.940651	ENSMUSG00000026301	Iqca	ENSMUST00000212394	2574	ENSMUSG00000026301.16	GO:0000166	nucleotide binding	5.71928	-2.86078	6.37198	2.7272e-05	0.000119667	2.66481
Isg20	522052	ENSMUSG00000039236	Isg20	ENSMUST00000121645	1087	ENSMUSG00000039236.18	GO:0008859	exoribonuclease II activity	3.76687	3.13638	7.82617	3.2917e-06	1.34674e-05	4.56926	ENSMUSG00000039236	Isg20	ENSMUST00000121645	1087	ENSMUSG00000039236.18	GO:0008859	exoribonuclease II activity	5.27193	3.13638	9.67735	3.19075e-07	3.33106e-06	7.12054
Itga5	5416	ENSMUSG00000000555	Itga5	ENSMUST00000023128	4382	ENSMUSG00000000555.8	GO:0016020	membrane	1.35477	4.93621	8.98528	7.31993e-07	3.77246e-06	5.81373	ENSMUSG00000000555	Itga5	ENSMUST00000023128	4382	ENSMUSG00000000555.8	GO:0016020	membrane	1.27452	4.93621	9.15837	5.92087e-07	5.33316e-06	6.07645
Itgad	726497	ENSMUSG00000070369	Itgad	ENSMUST00000177111	3845	ENSMUSG00000070369.13	GO:0007155	cell adhesion	5.50927	-0.896476	6.0358	4.62759e-05	0.000132242	2.34637	ENSMUSG00000070369	Itgad	ENSMUST00000177111	3845	ENSMUSG00000070369.13	GO:0007155	cell adhesion	6.48483	-0.896476	6.7139	1.61826e-05	7.69066e-05	3.32632
Itgb7	13863	ENSMUSG00000001281	Itgb7	ENSMUST00000001327	2683	ENSMUSG00000001281.10	GO:0003366	cell-matrix adhesion involved in ameboidal cell migration	1.57537	1.77514	5.79598	6.81295e-05	0.000185945	1.63355	ENSMUSG00000001281	Itgb7	ENSMUST00000001327	2683	ENSMUSG00000001281.10	GO:0003366	cell-matrix adhesion involved in ameboidal cell migration	2.57673	1.77514	9.11613	6.23369e-07	5.54182e-06	6.50202
Itpka	296575	ENSMUSG00000027296	Itpka	ENSMUST00000028758	1818	ENSMUSG00000027296.7	GO:0048365	Rac GTPase binding	1.61134	3.05905	3.83026	0.00216893	0.00415831	-2.2817	ENSMUSG00000027296	Itpka	ENSMUST00000028758	1818	ENSMUSG00000027296.7	GO:0048365	Rac GTPase binding	3.9923	3.05905	7.10902	9.02658e-06	4.76274e-05	3.7142
Jazf1	703347	ENSMUSG00000063568	Jazf1	ENSMUST00000074541	2203	ENSMUSG00000063568.11	GO:0001650	fibrillar center	3.84918	0.747945	8.83331	8.84092e-07	4.43936e-06	6.17238	ENSMUSG00000063568	Jazf1	ENSMUST00000074541	2203	ENSMUSG00000063568.11	GO:0001650	fibrillar center	2.52873	0.747945	8.18	2.04734e-06	1.41692e-05	5.3189
Jph1	566118	ENSMUSG00000042686	Jph1	ENSMUST00000038382	4809	ENSMUSG00000042686.5	GO:0051209	release of sequestered calcium ion into cytosol	3.208	0.869774	7.92907	2.86281e-06	1.1968e-05	5.03156	ENSMUSG00000042686	Jph1	ENSMUST00000038382	4809	ENSMUSG00000042686.5	GO:0051209	release of sequestered calcium ion into cytosol	1.27101	0.869774	4.82464	0.000354183	0.00107058	0.029883
Kazn	541048	ENSMUSG00000040606	Kazn	ENSMUST00000144611	723	ENSMUSG00000040606.13			3.09018	2.01319	9.26987	5.17291e-07	2.82458e-06	6.67657	ENSMUSG00000040606	Kazn	ENSMUST00000144611	723	ENSMUSG00000040606.13			2.08064	2.01319	8.84015	8.76566e-07	7.19678e-06	6.04558
Kbtbd8	369023	ENSMUSG00000030031	Kbtbd8	ENSMUST00000032107	4869	ENSMUSG00000030031.14	GO:0014032	neural crest cell development	2.03363	2.52716	8.01411	2.55322e-06	1.08437e-05	4.98502	ENSMUSG00000030031	Kbtbd8	ENSMUST00000032107	4869	ENSMUSG00000030031.14	GO:0014032	neural crest cell development	1.046	2.52716	5.67517	8.3037e-05	0.000305465	1.24122
Kcna2	542846	ENSMUSG00000040724	Kcna2	ENSMUST00000197470	4370	ENSMUSG00000040724.5	GO:0005249	voltage-gated potassium channel activity	1.45146	0.764909	4.19437	0.00110299	0.00226393	-1.14415	ENSMUSG00000040724	Kcna2	ENSMUST00000197470	4370	ENSMUSG00000040724.5	GO:0005249	voltage-gated potassium channel activity	4.74277	0.764909	8.89043	8.23301e-07	6.84308e-06	6.14352
Kcnh2	507410	ENSMUSG00000038319	Kcnh2	ENSMUST00000115098	3193	ENSMUSG00000038319.14	GO:0005244	voltage-gated ion channel activity	5.18258	3.06238	8.98198	7.34982e-07	3.7833e-06	6.33762	ENSMUSG00000038319	Kcnh2	ENSMUST00000115098	3193	ENSMUSG00000038319.14	GO:0005244	voltage-gated ion channel activity	1.51898	3.06238	6.29033	3.09648e-05	0.000133234	1.96332
Kcnj10	579642	ENSMUSG00000044708	Kcnj10	ENSMUST00000056136	5407	ENSMUSG00000044708.5	GO:0007601	visual perception	2.30959	1.19779	5.96583	5.17606e-05	0.00014613	2.04399	ENSMUSG00000044708	Kcnj10	ENSMUST00000056136	5407	ENSMUSG00000044708.5	GO:0007601	visual perception	2.9165	1.19779	7.83576	3.24899e-06	2.05549e-05	4.88086
Kcnk16	208158	ENSMUSG00000023387	Kcnk16	ENSMUST00000024155	916	ENSMUSG00000023387.8	GO:0071805	potassium ion transmembrane transport	6.67484	1.35567	3.86901	0.00201713	0.00389395	-1.40817	ENSMUSG00000023387	Kcnk16	ENSMUST00000024155	916	ENSMUSG00000023387.8	GO:0071805	potassium ion transmembrane transport	3.21701	1.35567	4.27527	0.000950841	0.00251548	-1.22922
Kctd12b	554087	ENSMUSG00000041633	Kctd12b	ENSMUST00000039424	4795	ENSMUSG00000041633.14	GO:0008277	regulation of G protein-coupled receptor signaling pathway	1.02973	0.84928	3.26761	0.0062877	0.0108827	-2.75151	ENSMUSG00000041633	Kctd12b	ENSMUST00000039424	4795	ENSMUSG00000041633.14	GO:0008277	regulation of G protein-coupled receptor signaling pathway	1.94422	0.84928	6.00528	4.85889e-05	0.000195144	2.22489
Kdf1	496620	ENSMUSG00000037600	Kdf1	ENSMUST00000042919	1708	ENSMUSG00000037600.16	GO:0005737	cytoplasm	1.88341	1.64681	6.64656	1.79123e-05	5.77137e-05	2.95955	ENSMUSG00000037600	Kdf1	ENSMUST00000042919	1708	ENSMUSG00000037600.16	GO:0005737	cytoplasm	4.1745	1.64681	10.724	9.88753e-08	1.39249e-06	8.26838
Kel	367558	ENSMUSG00000029866	Kel	ENSMUST00000031899	2530	ENSMUSG00000029866.13	GO:0006508	proteolysis	2.99168	-3.06403	3.86062	0.00204904	0.00394967	-1.2075	ENSMUSG00000029866	Kel	ENSMUST00000031899	2530	ENSMUSG00000029866.13	GO:0006508	proteolysis	3.8577	-3.06403	4.56845	0.000558768	0.00159146	0.0167023
Kif12	326644	ENSMUSG00000028357	Kif12	ENSMUST00000124739	996	ENSMUSG00000028357.13	GO:0003777	microtubule motor activity	4.62607	2.86072	6.61769	1.87126e-05	5.98568e-05	2.85044	ENSMUSG00000028357	Kif12	ENSMUST00000124739	996	ENSMUSG00000028357.13	GO:0003777	microtubule motor activity	6.28279	2.86072	7.8386	3.23643e-06	2.05058e-05	4.82272
Kif17	337085	ENSMUSG00000028758	Kif17	ENSMUST00000105818	3106	ENSMUSG00000028758.12	GO:0005524	ATP binding	3.11333	-3.15375	4.37659	0.000790368	0.00167963	-0.30986	ENSMUSG00000028758	Kif17	ENSMUST00000105818	3106	ENSMUSG00000028758.12	GO:0005524	ATP binding	3.75545	-3.15375	4.84713	0.000340426	0.00103283	0.457073
Kifc3	411298	ENSMUSG00000031788	Kifc3	ENSMUST00000034240	3277	ENSMUSG00000031788.14	GO:0005813	centrosome	1.88532	4.09687	10.241	1.67771e-07	1.12522e-06	7.53578	ENSMUSG00000031788	Kifc3	ENSMUST00000034240	3277	ENSMUSG00000031788.14	GO:0005813	centrosome	1.35678	4.09687	9.1516	5.96988e-07	5.36492e-06	6.13821
Kiss1r	472109	ENSMUSG00000035773	Kiss1r	ENSMUST00000045529	3163	ENSMUSG00000035773.6	GO:0043231	intracellular membrane-bounded organelle	1.69355	-0.255324	2.90399	0.0125679	0.0205048	-3.36062	ENSMUSG00000035773	Kiss1r	ENSMUST00000045529	3163	ENSMUSG00000035773.6	GO:0043231	intracellular membrane-bounded organelle	4.98751	-0.255324	5.79898	6.77963e-05	0.000257445	1.98958
Kit	50456	ENSMUSG00000005672	Kit	ENSMUST00000144270	5241	ENSMUSG00000005672.12	GO:0016740	transferase activity	2.19353	2.49355	8.49655	1.35504e-06	6.36815e-06	5.57076	ENSMUSG00000005672	Kit	ENSMUST00000144270	5241	ENSMUSG00000005672.12	GO:0016740	transferase activity	2.84558	2.49355	11.2429	5.72217e-08	9.40055e-07	8.84814
Kitl	116157	ENSMUSG00000019966	Kitl	ENSMUST00000105283	5648	ENSMUSG00000019966.18	GO:0002763	positive regulation of myeloid leukocyte differentiation	2.76012	1.03772	3.84275	0.00211875	0.00406942	-1.60044	ENSMUSG00000019966	Kitl	ENSMUST00000105283	5648	ENSMUSG00000019966.18	GO:0002763	positive regulation of myeloid leukocyte differentiation	1.79275	1.03772	3.40618	0.00483075	0.0104733	-2.57654
Klb	351098	ENSMUSG00000029195	Klb	ENSMUST00000031096	3540	ENSMUSG00000029195.10	GO:0005886	plasma membrane	1.65514	4.26082	6.07319	4.35992e-05	0.000125475	1.43048	ENSMUSG00000029195	Klb	ENSMUST00000031096	3540	ENSMUSG00000029195.10	GO:0005886	plasma membrane	6.05286	4.26082	11.307	5.35649e-08	9.06145e-07	8.92643
Klhdc8b	434621	ENSMUSG00000032609	Klhdc8b	ENSMUST00000193286	2956	ENSMUSG00000032609.12	GO:0005737	cytoplasm	2.00002	4.1276	11.8441	3.11566e-08	3.00289e-07	9.2444	ENSMUSG00000032609	Klhdc8b	ENSMUST00000193286	2956	ENSMUSG00000032609.12	GO:0005737	cytoplasm	2.55977	4.1276	15.9596	8.83365e-10	7.52127e-08	12.96
Kras	374392	ENSMUSG00000030265	Kras	ENSMUST00000032399	4678	ENSMUSG00000030265.14	GO:0048873	homeostasis of number of cells within a tissue	1.66986	5.59803	15.1478	1.66237e-09	3.33824e-08	12.1544	ENSMUSG00000030265	Kras	ENSMUST00000032399	4678	ENSMUSG00000030265.14	GO:0048873	homeostasis of number of cells within a tissue	1.25423	5.59803	12.0402	2.56979e-08	5.53293e-07	9.33245
Krt20	472144	ENSMUSG00000035775	Krt20	ENSMUST00000017743	1927	ENSMUSG00000035775.2	GO:0045109	intermediate filament organization	5.22149	-2.14925	5.51526	0.000108243	0.000281303	1.54973	ENSMUSG00000035775	Krt20	ENSMUST00000017743	1927	ENSMUSG00000035775.2	GO:0045109	intermediate filament organization	6.62638	-2.14925	6.17724	3.69756e-05	0.000154808	2.46408
Krt7	204571	ENSMUSG00000023039	Krt7	ENSMUST00000068904	4094	ENSMUSG00000023039.17	GO:0005198	structural molecule activity	3.724	2.18349	3.26767	0.00628687	0.0108823	-2.84337	ENSMUSG00000023039	Krt7	ENSMUST00000068904	4094	ENSMUSG00000023039.17	GO:0005198	structural molecule activity	2.21716	2.18349	3.0708	0.00914816	0.0183447	-3.52018
Krtcap3	349687	ENSMUSG00000029149	Krtcap3	ENSMUST00000054829	904	ENSMUSG00000029149.14	GO:0008150	biological_process	3.28056	2.22973	7.51357	5.06982e-06	1.94377e-05	4.33067	ENSMUSG00000029149	Krtcap3	ENSMUST00000054829	904	ENSMUSG00000029149.14	GO:0008150	biological_process	2.76362	2.22973	8.31004	1.72572e-06	1.23351e-05	5.35079
Ksr1	101304	ENSMUSG00000018334	Ksr1	ENSMUST00000018478	5495	ENSMUSG00000018334.18	GO:0043410	positive regulation of MAPK cascade	2.52294	2.84766	8.41021	1.5148e-06	7.00139e-06	5.50508	ENSMUSG00000018334	Ksr1	ENSMUST00000018478	5495	ENSMUSG00000018334.18	GO:0043410	positive regulation of MAPK cascade	1.04392	2.84766	5.32539	0.000148972	0.000504925	0.517762
L1td1	769924	ENSMUSG00000087166	L1td1	ENSMUST00000152889	705	ENSMUSG00000087166.9			6.13715	-1.55057	7.23662	7.50816e-06	2.7198e-05	4.08157	ENSMUSG00000087166	L1td1	ENSMUST00000152889	705	ENSMUSG00000087166.9			8.2205	-1.55057	7.91271	2.9268e-06	1.8909e-05	4.64168
Lad1	555601	ENSMUSG00000041782	Lad1	ENSMUST00000185756	758	ENSMUSG00000041782.14			4.25142	3.34842	10.1138	1.93478e-07	1.26774e-06	7.51258	ENSMUSG00000041782	Lad1	ENSMUST00000185756	758	ENSMUSG00000041782.14			5.30256	3.34842	11.9794	2.72705e-08	5.74222e-07	9.58356
Lamc1	272130	ENSMUSG00000026478	Lamc1	ENSMUST00000027752	7622	ENSMUSG00000026478.14	GO:0031012	extracellular matrix	3.07274	6.25383	13.0181	1.02152e-08	1.28586e-07	10.2584	ENSMUSG00000026478	Lamc1	ENSMUST00000027752	7622	ENSMUSG00000026478.14	GO:0031012	extracellular matrix	1.47961	6.25383	6.89984	1.22641e-05	6.10311e-05	2.80908
Laptm5	332625	ENSMUSG00000028581	Laptm5	ENSMUST00000151698	2600	ENSMUSG00000028581.17	GO:0016021	integral component of membrane	1.72764	4.24493	6.4893	2.27596e-05	7.09485e-05	2.35262	ENSMUSG00000028581	Laptm5	ENSMUST00000151698	2600	ENSMUSG00000028581.17	GO:0016021	integral component of membrane	1.34414	4.24493	6.05745	4.47055e-05	0.000181815	1.59614
Large2	538732	ENSMUSG00000040434	Large2	ENSMUST00000090582	2291	ENSMUSG00000040434.16	GO:0046872	metal ion binding	4.01619	3.12401	11.2183	5.86978e-08	4.89933e-07	8.79815	ENSMUSG00000040434	Large2	ENSMUST00000090582	2291	ENSMUSG00000040434.16	GO:0046872	metal ion binding	3.64867	3.12401	13.3689	7.44479e-09	2.4961e-07	10.8476
Las1l	663461	ENSMUSG00000057421	Las1l	ENSMUST00000079987	2530	ENSMUSG00000057421.12	GO:0071339	MLL1 complex	1.24549	6.08212	10.5786	1.15698e-07	8.38221e-07	7.62881	ENSMUSG00000057421	Las1l	ENSMUST00000079987	2530	ENSMUSG00000057421.12	GO:0071339	MLL1 complex	1.14863	6.08212	9.70454	3.09125e-07	3.24905e-06	6.70214
Lcp2	24599	ENSMUSG00000002699	Lcp2	ENSMUST00000052413	3644	ENSMUSG00000002699.13	GO:0005829	cytosol	1.16132	1.36604	3.53362	0.00379337	0.00689699	-2.35656	ENSMUSG00000002699	Lcp2	ENSMUST00000052413	3644	ENSMUSG00000002699.13	GO:0005829	cytosol	1.98488	1.36604	6.00094	4.89275e-05	0.000196181	2.14313
Lgals2	571612	ENSMUSG00000043501	Lgals2	ENSMUST00000044584	592	ENSMUSG00000043501.5	GO:0016936	galactoside binding	5.21165	1.60803	3.74449	0.00254777	0.00480801	-1.77884	ENSMUSG00000043501	Lgals2	ENSMUST00000044584	592	ENSMUSG00000043501.5	GO:0016936	galactoside binding	3.6718	1.60803	4.43613	0.00070939	0.0019552	-0.818918
Lgals3bp	450098	ENSMUSG00000033880	Lgals3bp	ENSMUST00000043722	2330	ENSMUSG00000033880.11	GO:0005615	extracellular space	1.3042	5.86833	5.44429	0.000121895	0.000312079	0.276335	ENSMUSG00000033880	Lgals3bp	ENSMUST00000043722	2330	ENSMUSG00000033880.11	GO:0005615	extracellular space	2.49258	5.86833	9.73871	2.9709e-07	3.14776e-06	6.78383
Lgi2	522620	ENSMUSG00000039252	Lgi2	ENSMUST00000199942	6273	ENSMUSG00000039252.11	GO:0005615	extracellular space	4.03299	1.82691	3.50021	0.00404122	0.00729942	-2.337	ENSMUSG00000039252	Lgi2	ENSMUST00000199942	6273	ENSMUSG00000039252.11	GO:0005615	extracellular space	2.95859	1.82691	3.9058	0.00188312	0.00458924	-1.82888
Lgi4	481395	ENSMUSG00000036560	Lgi4	ENSMUST00000169785	491	ENSMUSG00000036560.14			2.08154	-2.58875	2.82438	0.0146203	0.023472	-3.11173	ENSMUSG00000036560	Lgi4	ENSMUST00000169785	491	ENSMUSG00000036560.14			4.40151	-2.58875	4.98407	0.000267842	0.000839788	0.67009
Llcfc1	367589	ENSMUSG00000029867	Llcfc1	ENSMUST00000031900	741	ENSMUSG00000029867.5	GO:0005576	extracellular region	4.08585	-1.20033	5.63239	8.9108e-05	0.000236435	1.72821	ENSMUSG00000029867	Llcfc1	ENSMUST00000031900	741	ENSMUSG00000029867.5	GO:0005576	extracellular region	3.62538	-1.20033	5.66457	8.45006e-05	0.000310314	1.77937
Llgl2	142369	ENSMUSG00000020782	Llgl2	ENSMUST00000103032	3551	ENSMUSG00000020782.18	GO:0009791	post-embryonic development	1.23687	5.31142	6.27302	3.18135e-05	9.51674e-05	1.70349	ENSMUSG00000020782	Llgl2	ENSMUST00000103032	3551	ENSMUSG00000020782.18	GO:0009791	post-embryonic development	3.47917	5.31142	14.5663	2.66513e-09	1.37021e-07	11.8061
Lmf2	192766	ENSMUSG00000022614	Lmf2	ENSMUST00000229436	308	ENSMUSG00000022614.8			1.3927	5.8144	12.1377	2.33721e-08	2.40469e-07	9.34941	ENSMUSG00000022614	Lmf2	ENSMUST00000229436	308	ENSMUSG00000022614.8			1.04247	5.8144	9.33329	4.79312e-07	4.53262e-06	6.24426
Lmntd1	648621	ENSMUSG00000054966	Lmntd1	ENSMUST00000111708	1559	ENSMUSG00000054966.13	GO:0003674	molecular_function	3.66995	-2.11598	4.79044	0.000376226	0.000859565	0.380744	ENSMUSG00000054966	Lmntd1	ENSMUST00000111708	1559	ENSMUSG00000054966.13	GO:0003674	molecular_function	1.95251	-2.11598	3.02772	0.00993055	0.0197213	-2.74241
Lrmp	374363	ENSMUSG00000030263	Irag2	ENSMUST00000135191	938	ENSMUSG00000030263.13			1.09513	1.32393	4.39595	0.000763033	0.0016266	-0.781476	ENSMUSG00000030263	Irag2	ENSMUST00000135191	938	ENSMUSG00000030263.13			2.68699	1.32393	9.31603	4.89343e-07	4.59439e-06	6.75227
Lrp2	289861	ENSMUSG00000027070	Lrp2	ENSMUST00000080953	15460	ENSMUSG00000027070.14	GO:0016021	integral component of membrane	4.43343	1.13451	5.65345	8.60639e-05	0.000229427	1.55406	ENSMUSG00000027070	Lrp2	ENSMUST00000080953	15460	ENSMUSG00000027070.14	GO:0016021	integral component of membrane	5.61362	1.13451	6.57452	1.9981e-05	9.22522e-05	3.12485
Lrrc39	315324	ENSMUSG00000027961	Lrrc39	ENSMUST00000029573	3087	ENSMUSG00000027961.7	GO:0003674	molecular_function	3.05382	0.38411	6.87502	1.2723e-05	4.28933e-05	3.5514	ENSMUSG00000027961	Lrrc39	ENSMUST00000029573	3087	ENSMUSG00000027961.7	GO:0003674	molecular_function	3.50258	0.38411	8.14391	2.14752e-06	1.47391e-05	5.31048
Ltb	223017	ENSMUSG00000024399	Ltb	ENSMUST00000025262	1160	ENSMUSG00000024399.5	GO:0016020	membrane	2.00086	1.60383	4.75178	0.000402868	0.000914088	-0.0879495	ENSMUSG00000024399	Ltb	ENSMUST00000025262	1160	ENSMUSG00000024399.5	GO:0016020	membrane	1.91302	1.60383	5.28635	0.00015918	0.000535378	0.839521
Ltk	296599	ENSMUSG00000027297	Ltk	ENSMUST00000028759	3080	ENSMUSG00000027297.14	GO:0016021	integral component of membrane	2.06966	-0.455694	3.68858	0.00283055	0.00528203	-1.68214	ENSMUSG00000027297	Ltk	ENSMUST00000028759	3080	ENSMUSG00000027297.14	GO:0016021	integral component of membrane	1.19942	-0.455694	2.55226	0.0244447	0.0436724	-3.79561
Ly6c1	757670	ENSMUSG00000079018	Ly6c1	ENSMUST00000065408	844	ENSMUSG00000079018.10	GO:0005886	plasma membrane	3.45592	0.339769	6.04633	4.55049e-05	0.000130257	2.31063	ENSMUSG00000079018	Ly6c1	ENSMUST00000065408	844	ENSMUSG00000079018.10	GO:0005886	plasma membrane	2.87246	0.339769	6.14202	3.90899e-05	0.000162115	2.43018
Ly75	288669	ENSMUSG00000026980	Ly75	ENSMUST00000112533	6901	ENSMUSG00000026980.15	GO:0016021	integral component of membrane	1.73625	3.12552	4.44307	0.000700534	0.00150749	-1.04904	ENSMUSG00000026980	Ly75	ENSMUST00000112533	6901	ENSMUSG00000026980.15	GO:0016021	integral component of membrane	2.63676	3.12552	6.65786	1.76087e-05	8.25496e-05	2.88457
Ly9	41665	ENSMUSG00000004707	Ly9	ENSMUST00000068878	2488	ENSMUSG00000004707.14	GO:0005886	plasma membrane	2.09667	1.43069	5.44625	0.000121495	0.00031124	1.17575	ENSMUSG00000004707	Ly9	ENSMUST00000068878	2488	ENSMUSG00000004707.14	GO:0005886	plasma membrane	1.84903	1.43069	5.79139	6.864e-05	0.000260243	1.71558
Lypd8	78561	ENSMUSG00000013643	Lypd8	ENSMUST00000013787	1093	ENSMUSG00000013643.13	GO:0005886	plasma membrane	4.41233	-2.44303	3.3846	0.00503301	0.00889229	-2.09092	ENSMUSG00000013643	Lypd8	ENSMUST00000013787	1093	ENSMUSG00000013643.13	GO:0005886	plasma membrane	4.19835	-2.44303	3.27888	0.00615417	0.012979	-2.22071
Mab21l3	576850	ENSMUSG00000044313	Mab21l3	ENSMUST00000118411	2700	ENSMUSG00000044313.13	GO:0005575	cellular_component	3.04324	-1.92917	3.95982	0.00170265	0.00334519	-1.09956	ENSMUSG00000044313	Mab21l3	ENSMUST00000118411	2700	ENSMUSG00000044313.13	GO:0005575	cellular_component	3.97473	-1.92917	4.82825	0.000351932	0.00106396	0.450923
Malt1	435302	ENSMUSG00000032688	Malt1	ENSMUST00000224229	6404	ENSMUSG00000032688.8			1.36648	3.02056	7.87216	3.09209e-06	1.27639e-05	4.6521	ENSMUSG00000032688	Malt1	ENSMUST00000224229	6404	ENSMUSG00000032688.8			1.30308	3.02056	8.77694	9.48799e-07	7.66811e-06	5.8588
Maoa	238210	ENSMUSG00000025037	Maoa	ENSMUST00000026013	4167	ENSMUSG00000025037.6	GO:0008131	primary amine oxidase activity	2.62104	4.53699	13.1553	9.0181e-09	1.16614e-07	10.574	ENSMUSG00000025037	Maoa	ENSMUST00000026013	4167	ENSMUSG00000025037.6	GO:0008131	primary amine oxidase activity	1.16295	4.53699	8.00779	2.57496e-06	1.70224e-05	4.5159
Map2k3os	563852	ENSMUSG00000042549	Map2k3os	ENSMUST00000123544	1291	ENSMUSG00000042549.10			2.51685	2.07281	7.66933	4.08212e-06	1.60807e-05	4.58678	ENSMUSG00000042549	Map2k3os	ENSMUST00000123544	1291	ENSMUSG00000042549.10			1.22703	2.07281	5.51558	0.000108185	0.00038359	1.0354
Map3k1	168310	ENSMUSG00000021754	Map3k1	ENSMUST00000130594	396	ENSMUSG00000021754.17			1.51166	4.67246	9.90366	2.45638e-07	1.53357e-06	7.03101	ENSMUSG00000021754	Map3k1	ENSMUST00000130594	396	ENSMUSG00000021754.17			1.00955	4.67246	7.7005	3.91028e-06	2.388e-05	4.09786
Map3k12	204824	ENSMUSG00000023050	Map3k12	ENSMUST00000171565	4318	ENSMUSG00000023050.9	GO:0005524	ATP binding	3.04631	2.21517	10.3538	1.48011e-07	1.01573e-06	7.92656	ENSMUSG00000023050	Map3k12	ENSMUST00000171565	4318	ENSMUSG00000023050.9	GO:0005524	ATP binding	1.152	2.21517	6.49828	2.24487e-05	0.000101638	2.58511
Mapk13	42477	ENSMUSG00000004864	Mapk13	ENSMUST00000233984	2937	ENSMUSG00000004864.13	GO:0016310	phosphorylation	3.62114	0.660213	6.12887	3.9912e-05	0.000116077	2.43258	ENSMUSG00000004864	Mapk13	ENSMUST00000233984	2937	ENSMUSG00000004864.13	GO:0016310	phosphorylation	2.26311	0.660213	5.33138	0.000147465	0.000500614	1.0023
Mapre2	220469	ENSMUSG00000024277	Mapre2	ENSMUST00000155708	925	ENSMUSG00000024277.14	GO:0008017	microtubule binding	2.00229	6.03288	18.7599	1.22552e-10	5.14279e-09	14.8438	ENSMUSG00000024277	Mapre2	ENSMUST00000155708	925	ENSMUSG00000024277.14	GO:0008017	microtubule binding	1.65181	6.03288	15.8627	9.51122e-10	7.84285e-08	12.7715
Marcks	724478	ENSMUSG00000069662	Marcks	ENSMUST00000092584	4048	ENSMUSG00000069662.5	GO:0003779	actin binding	2.92289	5.89311	8.85145	8.64282e-07	4.3479e-06	5.61809	ENSMUSG00000069662	Marcks	ENSMUST00000092584	4048	ENSMUSG00000069662.5	GO:0003779	actin binding	1.39841	5.89311	4.85241	0.000337273	0.00102458	-0.653424
Marveld2	164696	ENSMUSG00000021636	Marveld2	ENSMUST00000163163	2187	ENSMUSG00000021636.15	GO:0007605	sensory perception of sound	1.01759	4.04598	5.07858	0.00022732	0.000544962	-0.11921	ENSMUSG00000021636	Marveld2	ENSMUST00000163163	2187	ENSMUSG00000021636.15	GO:0007605	sensory perception of sound	2.17985	4.04598	10.306	1.56061e-07	1.96446e-06	7.6497
Mboat1	514201	ENSMUSG00000038732	Mboat1	ENSMUST00000047311	2905	ENSMUSG00000038732.15	GO:0008150	biological_process	4.10744	1.66304	5.57322	9.82861e-05	0.000258338	1.48219	ENSMUSG00000038732	Mboat1	ENSMUST00000047311	2905	ENSMUSG00000038732.15	GO:0008150	biological_process	1.43742	1.66304	3.71983	0.00266874	0.00622646	-2.28648
Mcmdc2	588933	ENSMUSG00000046101	Mcmdc2	ENSMUST00000052843	2826	ENSMUSG00000046101.16	GO:1990918	double-strand break repair involved in meiotic recombination	2.68088	-0.643434	4.54485	0.000582977	0.0012764	-0.175689	ENSMUSG00000046101	Mcmdc2	ENSMUST00000052843	2826	ENSMUSG00000046101.16	GO:1990918	double-strand break repair involved in meiotic recombination	3.71035	-0.643434	5.91051	5.65815e-05	0.000221562	2.16412
Mcoln2	75088	ENSMUSG00000011008	Mcoln2	ENSMUST00000011152	2520	ENSMUSG00000011008.13	GO:0002250	adaptive immune response	5.55114	-1.19591	4.67395	0.000462648	0.00103512	0.162554	ENSMUSG00000011008	Mcoln2	ENSMUST00000011152	2520	ENSMUSG00000011008.13	GO:0002250	adaptive immune response	3.4882	-1.19591	4.01783	0.00152853	0.00381943	-1.08931
Mef2b	757755	ENSMUSG00000079033	Mef2b	ENSMUST00000110141	1253	ENSMUSG00000079033.10	GO:0046983	protein dimerization activity	3.40382	-1.63934	4.89372	0.000313667	0.000729028	0.545688	ENSMUSG00000079033	Mef2b	ENSMUST00000110141	1253	ENSMUSG00000079033.10	GO:0046983	protein dimerization activity	1.87245	-1.63934	3.33304	0.00555141	0.0118506	-2.24441
Mfge8	382361	ENSMUSG00000030605	Mfge8	ENSMUST00000032825	2125	ENSMUSG00000030605.15	GO:0019897	extrinsic component of plasma membrane	3.64019	5.74391	17.6174	2.64826e-10	8.5612e-09	14.1284	ENSMUSG00000030605	Mfge8	ENSMUST00000032825	2125	ENSMUSG00000030605.15	GO:0019897	extrinsic component of plasma membrane	1.95562	5.74391	11.5977	3.98434e-08	7.41643e-07	8.85706
Mfsd12	461800	ENSMUSG00000034854	Mfsd12	ENSMUST00000132368	640	ENSMUSG00000034854.8	GO:0055085	transmembrane transport	1.31234	4.65103	10.5474	1.19683e-07	8.5979e-07	7.75288	ENSMUSG00000034854	Mfsd12	ENSMUST00000132368	640	ENSMUSG00000034854.8	GO:0055085	transmembrane transport	1.47873	4.65103	12.7805	1.27099e-08	3.4198e-07	10.142
Mfsd13a	242494	ENSMUSG00000025227	Mfsd13a	ENSMUST00000086969	2278	ENSMUSG00000025227.14	GO:0005575	cellular_component	1.90901	3.53197	8.07882	2.34164e-06	1.00806e-05	4.8245	ENSMUSG00000025227	Mfsd13a	ENSMUST00000086969	2278	ENSMUSG00000025227.14	GO:0005575	cellular_component	2.45463	3.53197	11.0055	7.32986e-08	1.11808e-06	8.4785
Mgst3	277314	ENSMUSG00000026688	Mgst3	ENSMUST00000028005	1097	ENSMUSG00000026688.5	GO:0004464	leukotriene-C4 synthase activity	2.01762	4.93261	8.66371	1.09455e-06	5.32883e-06	5.33058	ENSMUSG00000026688	Mgst3	ENSMUST00000028005	1097	ENSMUSG00000026688.5	GO:0004464	leukotriene-C4 synthase activity	3.86415	4.93261	14.0758	4.0213e-09	1.74925e-07	11.4077
Misp	473119	ENSMUSG00000035852	Misp	ENSMUST00000219305	2569	ENSMUSG00000035852.11	GO:0043231	intracellular membrane-bounded organelle	5.08475	2.61983	7.51212	5.08007e-06	1.94656e-05	4.32919	ENSMUSG00000035852	Misp	ENSMUST00000219305	2569	ENSMUSG00000035852.11	GO:0043231	intracellular membrane-bounded organelle	4.89213	2.61983	9.2902	5.04779e-07	4.7031e-06	6.62528
Mlana	232148	ENSMUSG00000024806	Mlana	ENSMUST00000025719	623	ENSMUSG00000024806.3	GO:0042470	melanosome	4.83889	-2.5153	8.1596	2.10336e-06	9.20805e-06	5.16027	ENSMUSG00000024806	Mlana	ENSMUST00000025719	623	ENSMUSG00000024806.3	GO:0042470	melanosome	5.07202	-2.5153	8.04499	2.44982e-06	1.63727e-05	4.7958
Mmp25	209998	ENSMUSG00000023903	Mmp25	ENSMUST00000024696	4528	ENSMUSG00000023903.8	GO:0060022	hard palate development	4.48186	-1.89164	5.78822	6.89957e-05	0.000187949	1.97503	ENSMUSG00000023903	Mmp25	ENSMUST00000024696	4528	ENSMUSG00000023903.8	GO:0060022	hard palate development	3.39185	-1.89164	5.08432	0.000225078	0.000723241	0.855976
Mmp27	726192	ENSMUSG00000070323	Mmp27	ENSMUST00000151853	1673	ENSMUSG00000070323.11	GO:0008233	peptidase activity	3.53143	-1.44854	6.34758	2.83241e-05	8.59535e-05	2.81826	ENSMUSG00000070323	Mmp27	ENSMUST00000151853	1673	ENSMUSG00000070323.11	GO:0008233	peptidase activity	2.81385	-1.44854	5.77835	7.01166e-05	0.0002649	1.96108
Mnd1	448470	ENSMUSG00000033752	Mnd1	ENSMUST00000047368	875	ENSMUSG00000033752.7	GO:0005515	protein binding	1.0853	2.89013	5.43764	0.000123264	0.000315253	0.845736	ENSMUSG00000033752	Mnd1	ENSMUST00000047368	875	ENSMUSG00000033752.7	GO:0005515	protein binding	1.13975	2.89013	6.54031	2.10508e-05	9.62283e-05	2.67133
Mogat1	76418	ENSMUSG00000012187	Mogat1	ENSMUST00000113524	1228	ENSMUSG00000012187.13	GO:0016021	integral component of membrane	3.23333	-1.93629	4.7518	0.000402854	0.000914088	0.254115	ENSMUSG00000012187	Mogat1	ENSMUST00000113524	1228	ENSMUSG00000012187.13	GO:0016021	integral component of membrane	5.96809	-1.93629	6.73981	1.55651e-05	7.45246e-05	3.18638
Mogat2	631131	ENSMUSG00000052396	Mogat2	ENSMUST00000064231	1780	ENSMUSG00000052396.7	GO:0006071	glycerol metabolic process	5.14299	2.19202	6.94411	1.14884e-05	3.93371e-05	3.5027	ENSMUSG00000052396	Mogat2	ENSMUST00000064231	1780	ENSMUSG00000052396.7	GO:0006071	glycerol metabolic process	6.32918	2.19202	8.22643	1.92572e-06	1.34527e-05	5.39012
Morc4	401526	ENSMUSG00000031434	Morc4	ENSMUST00000087401	3862	ENSMUSG00000031434.15	GO:0008270	zinc ion binding	4.53011	4.14296	10.6068	1.12204e-07	8.21273e-07	8.11927	ENSMUSG00000031434	Morc4	ENSMUST00000087401	3862	ENSMUSG00000031434.15	GO:0008270	zinc ion binding	1.85552	4.14296	7.94586	2.79863e-06	1.82397e-05	4.42421
Mov10	21368	ENSMUSG00000002227	Mov10	ENSMUST00000168015	3460	ENSMUSG00000002227.15	GO:0031047	gene silencing by RNA	1.06681	5.67104	6.48925	2.27614e-05	7.09485e-05	2.04876	ENSMUSG00000002227	Mov10	ENSMUST00000168015	3460	ENSMUSG00000002227.15	GO:0031047	gene silencing by RNA	2.22105	5.67104	12.6784	1.39758e-08	3.63647e-07	10.0032
Mrpl50	574361	ENSMUSG00000044018	Mrpl50	ENSMUST00000057829	2114	ENSMUSG00000044018.3	GO:0005762	mitochondrial large ribosomal subunit	1.65881	6.32956	11.7258	3.50421e-08	3.27385e-07	8.88231	ENSMUSG00000044018	Mrpl50	ENSMUST00000057829	2114	ENSMUSG00000044018.3	GO:0005762	mitochondrial large ribosomal subunit	1.51872	6.32956	10.622	1.10377e-07	1.51636e-06	7.78317
Mt1	410498	ENSMUSG00000031765	Mt1	ENSMUST00000034215	549	ENSMUSG00000031765.8	GO:0045926	negative regulation of growth	1.51842	7.88211	3.80552	0.00227187	0.0043357	-2.80759	ENSMUSG00000031765	Mt1	ENSMUST00000034215	549	ENSMUSG00000031765.8	GO:0045926	negative regulation of growth	1.58039	7.88211	3.7303	0.00261672	0.0061235	-2.76886
Mt2	410484	ENSMUSG00000031762	Mt2	ENSMUST00000034214	511	ENSMUSG00000031762.7	GO:0046872	metal ion binding	2.15577	3.0047	4.33729	0.000849001	0.00179218	-1.224	ENSMUSG00000031762	Mt2	ENSMUST00000034214	511	ENSMUSG00000031762.7	GO:0046872	metal ion binding	3.42185	3.0047	6.40514	2.59081e-05	0.000114715	2.54887
Mtmr11	587495	ENSMUSG00000045934	Mtmr11	ENSMUST00000152763	522	ENSMUSG00000045934.15			3.01089	0.532886	7.16374	8.33896e-06	2.97715e-05	3.97827	ENSMUSG00000045934	Mtmr11	ENSMUST00000152763	522	ENSMUSG00000045934.15			2.37814	0.532886	6.92123	1.18826e-05	5.934e-05	3.60244
Mtmr7	525014	ENSMUSG00000039431	Mtmr7	ENSMUST00000048890	2799	ENSMUSG00000039431.16	GO:0052866	phosphatidylinositol phosphate phosphatase activity	1.23832	3.27098	5.69762	8.00265e-05	0.000215125	1.03848	ENSMUSG00000039431	Mtmr7	ENSMUST00000048890	2799	ENSMUSG00000039431.16	GO:0052866	phosphatidylinositol phosphate phosphatase activity	3.95417	3.27098	12.4682	1.70304e-08	4.0885e-07	10.0597
Myadml2	239759	ENSMUSG00000025141	Myadml2	ENSMUST00000026134	931	ENSMUSG00000025141.2	GO:0003674	molecular_function	4.14274	-1.64522	4.66331	0.000471509	0.00105246	0.147639	ENSMUSG00000025141	Myadml2	ENSMUST00000026134	931	ENSMUSG00000025141.2	GO:0003674	molecular_function	3.40757	-1.64522	4.38627	0.000776577	0.00211477	-0.333294
Myh7b	743379	ENSMUSG00000074652	Myh7b	ENSMUST00000092995	6163	ENSMUSG00000074652.3	GO:0003779	actin binding	3.86923	2.71117	8.1609	2.09973e-06	9.19453e-06	5.23933	ENSMUSG00000074652	Myh7b	ENSMUST00000092995	6163	ENSMUSG00000074652.3	GO:0003779	actin binding	1.91427	2.71117	7.13702	8.66749e-06	4.59886e-05	3.46862
Myl3	678186	ENSMUSG00000059741	Myl3	ENSMUST00000079784	937	ENSMUSG00000059741.13	GO:0003774	motor activity	2.87906	-3.54141	4.42304	0.000726426	0.00155715	-0.22768	ENSMUSG00000059741	Myl3	ENSMUST00000079784	937	ENSMUSG00000059741.13	GO:0003774	motor activity	4.59213	-3.54141	6.37688	2.70658e-05	0.000118915	2.6136
Myo15b	456501	ENSMUSG00000034427	Myo15b	ENSMUST00000093911	9340	ENSMUSG00000034427.17	GO:0005856	cytoskeleton	4.92309	1.58613	5.86113	6.12845e-05	0.000169321	1.93306	ENSMUSG00000034427	Myo15b	ENSMUST00000093911	9340	ENSMUSG00000034427.17	GO:0005856	cytoskeleton	4.05779	1.58613	6.92124	1.18824e-05	5.934e-05	3.46112
Myo1g	131142	ENSMUSG00000020437	Myo1g	ENSMUST00000003459	3307	ENSMUSG00000020437.12	GO:0003774	motor activity	1.2755	0.82883	3.4321	0.00459872	0.00819198	-2.37366	ENSMUSG00000020437	Myo1g	ENSMUST00000003459	3307	ENSMUSG00000020437.12	GO:0003774	motor activity	1.00078	0.82883	3.12237	0.00829193	0.0168635	-2.97166
Myo5c	447003	ENSMUSG00000033590	Myo5c	ENSMUST00000036555	6727	ENSMUSG00000033590.8	GO:0003779	actin binding	5.22588	0.320103	3.47731	0.00422059	0.00758648	-2.07072	ENSMUSG00000033590	Myo5c	ENSMUST00000036555	6727	ENSMUSG00000033590.8	GO:0003779	actin binding	2.29786	0.320103	2.81092	0.0149986	0.0285185	-3.71084
Myo7a	386135	ENSMUSG00000030761	Myo7a	ENSMUST00000107128	7506	ENSMUSG00000030761.15	GO:0047485	protein N-terminus binding	3.38117	3.82854	11.6962	3.60934e-08	3.33556e-07	9.12211	ENSMUSG00000030761	Myo7a	ENSMUST00000107128	7506	ENSMUSG00000030761.15	GO:0047485	protein N-terminus binding	5.36757	3.82854	14.6106	2.56946e-09	1.33714e-07	11.9288
Myo7b	222576	ENSMUSG00000024388	Myo7b	ENSMUST00000134663	6621	ENSMUSG00000024388.10	GO:0005902	microvillus	4.35733	-1.19999	8.12913	2.19005e-06	9.52891e-06	5.25437	ENSMUSG00000024388	Myo7b	ENSMUST00000134663	6621	ENSMUSG00000024388.10	GO:0005902	microvillus	5.58804	-1.19999	9.24212	5.34909e-07	4.90089e-06	6.26363
Myrf	476175	ENSMUSG00000036098	Myrf	ENSMUST00000189897	3339	ENSMUSG00000036098.15	GO:0005794	Golgi apparatus	1.53136	4.97012	5.9282	5.49905e-05	0.000154061	1.16491	ENSMUSG00000036098	Myrf	ENSMUST00000189897	3339	ENSMUSG00000036098.15	GO:0005794	Golgi apparatus	3.98746	4.97012	11.9945	2.68716e-08	5.69949e-07	9.46976
Mzb1	221907	ENSMUSG00000024353	Mzb1	ENSMUST00000025211	905	ENSMUSG00000024353.4	GO:0005783	endoplasmic reticulum	3.09222	-2.97543	4.34659	0.000834727	0.00176489	-0.360755	ENSMUSG00000024353	Mzb1	ENSMUST00000025211	905	ENSMUSG00000024353.4	GO:0005783	endoplasmic reticulum	3.04373	-2.97543	4.1528	0.00119073	0.00305816	-0.664189
Naaa	356228	ENSMUSG00000029413	Naaa	ENSMUST00000159732	1632	ENSMUSG00000029413.14			1.37779	2.56914	6.42891	2.49747e-05	7.69065e-05	2.51403	ENSMUSG00000029413	Naaa	ENSMUST00000159732	1632	ENSMUSG00000029413.14			2.28693	2.56914	10.4476	1.33492e-07	1.74116e-06	7.99065
Nav1	69596	ENSMUSG00000009418	Nav1	ENSMUST00000190130	2622	ENSMUSG00000009418.15			3.68995	3.45966	8.44849	1.44161e-06	6.71586e-06	5.51845	ENSMUSG00000009418	Nav1	ENSMUST00000190130	2622	ENSMUSG00000009418.15			1.83813	3.45966	7.06079	9.68279e-06	5.02663e-05	3.23341
Nbeal2	658286	ENSMUSG00000056724	Nbeal2	ENSMUST00000133191	8782	ENSMUSG00000056724.15	GO:0070889	platelet alpha granule organization	2.06574	4.38774	10.252	1.65729e-07	1.11415e-06	7.52729	ENSMUSG00000056724	Nbeal2	ENSMUST00000133191	8782	ENSMUSG00000056724.15	GO:0070889	platelet alpha granule organization	1.14497	4.38774	7.29296	6.92626e-06	3.81123e-05	3.50809
Ncald	624891	ENSMUSG00000051359	Ncald	ENSMUST00000119730	3295	ENSMUSG00000051359.15	GO:0005829	cytosol	2.10487	3.14058	8.68637	1.06358e-06	5.19433e-06	5.6779	ENSMUSG00000051359	Ncald	ENSMUST00000119730	3295	ENSMUSG00000051359.15	GO:0005829	cytosol	3.52835	3.14058	12.8497	1.19221e-08	3.27168e-07	10.4084
Nck2	714556	ENSMUSG00000066877	Nck2	ENSMUST00000086421	2772	ENSMUSG00000066877.11	GO:0016477	cell migration	3.26916	3.86256	10.2414	1.67684e-07	1.12508e-06	7.68656	ENSMUSG00000066877	Nck2	ENSMUST00000086421	2772	ENSMUSG00000066877.11	GO:0016477	cell migration	1.01947	3.86256	5.37879	0.000136105	0.00046697	0.38726
Ndufaf7	215110	ENSMUSG00000024082	Ndufaf7	ENSMUST00000024887	1749	ENSMUSG00000024082.5	GO:0032981	mitochondrial respiratory chain complex I assembly	1.01967	4.69226	6.99349	1.0684e-05	3.69311e-05	3.01463	ENSMUSG00000024082	Ndufaf7	ENSMUST00000024887	1749	ENSMUSG00000024082.5	GO:0032981	mitochondrial respiratory chain complex I assembly	1.11098	4.69226	8.18949	2.02185e-06	1.40231e-05	4.81396
Nedd9	158087	ENSMUSG00000021365	Nedd9	ENSMUST00000021794	4871	ENSMUSG00000021365.15	GO:0005829	cytosol	2.5567	2.56949	7.75767	3.61478e-06	1.4583e-05	4.60221	ENSMUSG00000021365	Nedd9	ENSMUST00000021794	4871	ENSMUSG00000021365.15	GO:0005829	cytosol	2.24852	2.56949	8.56584	1.23982e-06	9.46448e-06	5.64209
Nek2	275682	ENSMUSG00000026622	Nek2	ENSMUST00000027931	3227	ENSMUSG00000026622.15	GO:0051299	centrosome separation	4.0625	4.27538	16.4509	6.11056e-10	1.60217e-08	13.3527	ENSMUSG00000026622	Nek2	ENSMUST00000027931	3227	ENSMUSG00000026622.15	GO:0051299	centrosome separation	1.21974	4.27538	8.77316	9.53313e-07	7.69367e-06	5.54276
Nek3	402305	ENSMUSG00000031478	Nek3	ENSMUST00000110730	2050	ENSMUSG00000031478.16	GO:0006468	protein phosphorylation	2.19048	2.69837	8.48915	1.36799e-06	6.41844e-06	5.53022	ENSMUSG00000031478	Nek3	ENSMUST00000110730	2050	ENSMUSG00000031478.16	GO:0006468	protein phosphorylation	2.91794	2.69837	11.6173	3.90674e-08	7.31989e-07	9.2192
Nek6	278567	ENSMUSG00000026749	Nek6	ENSMUST00000112895	1513	ENSMUSG00000026749.11	GO:0005813	centrosome	1.17963	6.03418	10.6451	1.07648e-07	7.95088e-07	7.68763	ENSMUSG00000026749	Nek6	ENSMUST00000112895	1513	ENSMUSG00000026749.11	GO:0005813	centrosome	2.06259	6.03418	17.712	2.48021e-10	3.93777e-08	14.1755
Neurl3	595547	ENSMUSG00000047180	Neurl3	ENSMUST00000056946	2598	ENSMUSG00000047180.8	GO:0016567	protein ubiquitination	1.11788	2.68266	2.8564	0.0137577	0.0222146	-3.92475	ENSMUSG00000047180	Neurl3	ENSMUST00000056946	2598	ENSMUSG00000047180.8	GO:0016567	protein ubiquitination	1.63685	2.68266	4.44161	0.000702388	0.00193872	-0.869984
Nfatc2	304847	ENSMUSG00000027544	Nfatc2	ENSMUST00000074618	6637	ENSMUSG00000027544.16	GO:0005737	cytoplasm	4.75731	1.48418	9.72603	3.01498e-07	1.81143e-06	7.22366	ENSMUSG00000027544	Nfatc2	ENSMUST00000074618	6637	ENSMUSG00000027544.16	GO:0005737	cytoplasm	3.16438	1.48418	10.2845	1.59841e-07	1.99678e-06	7.82069
Nfatc4	208240	ENSMUSG00000023411	Nfatc4	ENSMUST00000172271	3775	ENSMUSG00000023411.12	GO:0050774	negative regulation of dendrite morphogenesis	3.70858	1.89914	6.78037	1.46477e-05	4.84538e-05	3.36893	ENSMUSG00000023411	Nfatc4	ENSMUST00000172271	3775	ENSMUSG00000023411.12	GO:0050774	negative regulation of dendrite morphogenesis	1.07605	1.89914	3.72471	0.00264437	0.00617636	-2.32512
Nlrc3	614905	ENSMUSG00000049871	Nlrc3	ENSMUST00000180200	3842	ENSMUSG00000049871.14	GO:0043124	negative regulation of I-kappaB kinase/NF-kappaB signaling	1.78189	-0.150314	4.64619	0.000486143	0.00108202	0.00399175	ENSMUSG00000049871	Nlrc3	ENSMUST00000180200	3842	ENSMUSG00000049871.14	GO:0043124	negative regulation of I-kappaB kinase/NF-kappaB signaling	1.23455	-0.150314	3.72303	0.00265276	0.0061934	-1.68279
Nol4l	689111	ENSMUSG00000061411	Nol4l	ENSMUST00000156786	645	ENSMUSG00000061411.12			4.15987	2.44585	11.1822	6.09395e-08	5.03718e-07	8.79685	ENSMUSG00000061411	Nol4l	ENSMUST00000156786	645	ENSMUSG00000061411.12			3.92038	2.44585	13.3852	7.33755e-09	2.48281e-07	10.8924
Notch1	286319	ENSMUSG00000026923	Notch1	ENSMUST00000028288	9488	ENSMUSG00000026923.15	GO:0061314	Notch signaling involved in heart development	1.22749	4.40646	6.88649	1.25088e-05	4.22965e-05	2.90971	ENSMUSG00000026923	Notch1	ENSMUST00000028288	9488	ENSMUSG00000026923.15	GO:0061314	Notch signaling involved in heart development	1.22965	4.40646	7.64691	4.2107e-06	2.53432e-05	4.07416
Npb	574575	ENSMUSG00000044034	Npb	ENSMUST00000106195	542	ENSMUSG00000044034.11	GO:0007186	G protein-coupled receptor signaling pathway	3.53956	0.373633	4.44908	0.000692951	0.00149305	-0.489906	ENSMUSG00000044034	Npb	ENSMUST00000106195	542	ENSMUSG00000044034.11	GO:0007186	G protein-coupled receptor signaling pathway	5.162	0.373633	5.54882	0.000102354	0.000366035	1.56848
Npl	566105	ENSMUSG00000042684	Npl	ENSMUST00000041874	1735	ENSMUSG00000042684.8	GO:0042802	identical protein binding	2.35888	2.29219	6.88284	1.25766e-05	4.24837e-05	3.37957	ENSMUSG00000042684	Npl	ENSMUST00000041874	1735	ENSMUSG00000042684.8	GO:0042802	identical protein binding	1.62854	2.29219	6.39149	2.64605e-05	0.000116767	2.48822
Nrarp	753449	ENSMUSG00000078202	Nrarp	ENSMUST00000104999	2582	ENSMUSG00000078202.3	GO:0007219	Notch signaling pathway	3.19759	-0.75701	5.44296	0.000122169	0.000312685	1.41783	ENSMUSG00000078202	Nrarp	ENSMUST00000104999	2582	ENSMUSG00000078202.3	GO:0007219	Notch signaling pathway	1.7675	-0.75701	3.84442	0.00211213	0.00506472	-1.42666
Nrip2	16154	ENSMUSG00000001520	Nrip2	ENSMUST00000001561	1893	ENSMUSG00000001520.12	GO:0007219	Notch signaling pathway	4.26905	1.69246	7.75063	3.64987e-06	1.47037e-05	4.77959	ENSMUSG00000001520	Nrip2	ENSMUST00000001561	1893	ENSMUSG00000001520.12	GO:0007219	Notch signaling pathway	1.59083	1.69246	5.56475	9.96778e-05	0.000357437	1.0763
Nrtn	525489	ENSMUSG00000039481	Nrtn	ENSMUST00000044752	1023	ENSMUSG00000039481.5	GO:0021675	nerve development	3.29376	3.83444	9.12516	6.16538e-07	3.26721e-06	6.25307	ENSMUSG00000039481	Nrtn	ENSMUST00000044752	1023	ENSMUSG00000039481.5	GO:0021675	nerve development	3.12592	3.83444	10.6147	1.11245e-07	1.52639e-06	7.98444
Nudt15	444929	ENSMUSG00000033405	Nudt15	ENSMUST00000043813	3579	ENSMUSG00000033405.4	GO:0004551	nucleotide diphosphatase activity	1.97877	1.06549	5.71261	7.80803e-05	0.000210325	1.70271	ENSMUSG00000033405	Nudt15	ENSMUST00000043813	3579	ENSMUSG00000033405.4	GO:0004551	nucleotide diphosphatase activity	1.08317	1.06549	4.07001	0.00138755	0.00350356	-1.30409
Nxpe3	745523	ENSMUSG00000075033	Nxpe3	ENSMUST00000099705	6436	ENSMUSG00000075033.4	GO:0005575	cellular_component	4.11722	3.70912	8.80916	9.11211e-07	4.55445e-06	6.00784	ENSMUSG00000075033	Nxpe3	ENSMUST00000099705	6436	ENSMUSG00000075033.4	GO:0005575	cellular_component	1.48156	3.70912	5.98956	4.98279e-05	0.00019923	1.43561
Nynrin	751271	ENSMUSG00000075592	Nynrin	ENSMUST00000100529	6990	ENSMUSG00000075592.10	GO:0005575	cellular_component	4.30769	3.72362	8.89414	8.19509e-07	4.16316e-06	6.0217	ENSMUSG00000075592	Nynrin	ENSMUST00000100529	6990	ENSMUSG00000075592.10	GO:0005575	cellular_component	4.14378	3.72362	10.7948	9.16471e-08	1.31788e-06	8.22705
Ocln	164783	ENSMUSG00000021638	Ocln	ENSMUST00000022140	2839	ENSMUSG00000021638.12	GO:0019904	protein domain specific binding	1.21625	4.61525	5.27315	0.000162797	0.000405247	0.0736795	ENSMUSG00000021638	Ocln	ENSMUST00000022140	2839	ENSMUSG00000021638.12	GO:0019904	protein domain specific binding	3.52067	4.61525	11.9942	2.68796e-08	5.69949e-07	9.48851
Onecut3	585028	ENSMUSG00000045518	Onecut3	ENSMUST00000051773	4776	ENSMUSG00000045518.8	GO:0005634	nucleus	5.58325	-2.26749	9.09077	6.42993e-07	3.38012e-06	6.22362	ENSMUSG00000045518	Onecut3	ENSMUST00000051773	4776	ENSMUSG00000045518.8	GO:0005634	nucleus	5.82887	-2.26749	8.98999	7.27757e-07	6.22973e-06	5.83831
Ostc	547059	ENSMUSG00000041084	Ostc	ENSMUST00000197828	1720	ENSMUSG00000041084.8			1.19348	6.36014	8.82166	8.97066e-07	4.49956e-06	5.43725	ENSMUSG00000041084	Ostc	ENSMUST00000197828	1720	ENSMUSG00000041084.8			1.35674	6.36014	9.74399	2.95274e-07	3.1324e-06	6.74699
Ovol1	234379	ENSMUSG00000024922	Ovol1	ENSMUST00000025861	2900	ENSMUSG00000024922.1	GO:0003677	DNA binding	4.08097	-2.65561	3.65837	0.00299646	0.0055582	-1.59003	ENSMUSG00000024922	Ovol1	ENSMUST00000025861	2900	ENSMUSG00000024922.1	GO:0003677	DNA binding	3.94461	-2.65561	3.45073	0.00443893	0.00971883	-1.88988
Ovol2	492139	ENSMUSG00000037279	Ovol2	ENSMUST00000037423	1539	ENSMUSG00000037279.13	GO:0045617	negative regulation of keratinocyte differentiation	4.263	-1.5467	4.04638	0.00144965	0.00289067	-0.956762	ENSMUSG00000037279	Ovol2	ENSMUST00000037423	1539	ENSMUSG00000037279.13	GO:0045617	negative regulation of keratinocyte differentiation	4.45946	-1.5467	4.33741	0.000848814	0.00227948	-0.399035
P2ry6	606934	ENSMUSG00000048779	P2ry6	ENSMUST00000060174	1946	ENSMUSG00000048779.5	GO:0004930	G protein-coupled receptor activity	2.32188	2.31718	5.97452	5.10441e-05	0.000144322	1.92182	ENSMUSG00000048779	P2ry6	ENSMUST00000060174	1946	ENSMUSG00000048779.5	GO:0004930	G protein-coupled receptor activity	1.80835	2.31718	6.00379	4.87044e-05	0.000195425	1.87025
Pabpc1l	646515	ENSMUSG00000054582	Pabpc1l	ENSMUST00000067715	2354	ENSMUSG00000054582.4	GO:0051647	nucleus localization	4.27643	-2.15497	7.62603	4.33429e-06	1.69061e-05	4.49729	ENSMUSG00000054582	Pabpc1l	ENSMUST00000067715	2354	ENSMUSG00000054582.4	GO:0051647	nucleus localization	2.77133	-2.15497	5.71443	7.78477e-05	0.000289558	1.86141
Pak6	744854	ENSMUSG00000074923	Pak6	ENSMUST00000110853	3677	ENSMUSG00000074923.10	GO:0030054	cell junction	4.98705	3.00963	8.99564	7.22698e-07	3.73207e-06	6.32473	ENSMUSG00000074923	Pak6	ENSMUST00000110853	3677	ENSMUSG00000074923.10	GO:0030054	cell junction	2.89861	3.00963	9.76716	2.87453e-07	3.07042e-06	6.99281
Papln	154302	ENSMUSG00000021223	Papln	ENSMUST00000021646	4260	ENSMUSG00000021223.13	GO:0004867	serine-type endopeptidase inhibitor activity	3.83059	2.57716	9.90601	2.44978e-07	1.53226e-06	7.38546	ENSMUSG00000021223	Papln	ENSMUST00000021646	4260	ENSMUSG00000021223.13	GO:0004867	serine-type endopeptidase inhibitor activity	3.53412	2.57716	11.591	4.01167e-08	7.42191e-07	9.18163
Parvg	186427	ENSMUSG00000022439	Parvg	ENSMUST00000145809	380	ENSMUSG00000022439.9	GO:0003779	actin binding	2.32865	1.84314	9.19308	5.67634e-07	3.04397e-06	6.5837	ENSMUSG00000022439	Parvg	ENSMUST00000145809	380	ENSMUSG00000022439.9	GO:0003779	actin binding	1.58225	1.84314	8.23417	1.90622e-06	1.33406e-05	5.28911
Pax8	288417	ENSMUSG00000026976	Pax8	ENSMUST00000149294	1236	ENSMUSG00000026976.15	GO:0006355	regulation of transcription, DNA-templated	2.32078	-1.59644	4.40841	0.000745965	0.0015944	-0.413582	ENSMUSG00000026976	Pax8	ENSMUST00000149294	1236	ENSMUSG00000026976.15	GO:0006355	regulation of transcription, DNA-templated	6.30122	-1.59644	8.11974	2.21752e-06	1.51464e-05	4.78884
Pctp	134687	ENSMUSG00000020553	Pctp	ENSMUST00000020864	2723	ENSMUSG00000020553.8	GO:0008289	lipid binding	2.14494	3.3027	5.3935	0.000132767	0.000337585	0.751851	ENSMUSG00000020553	Pctp	ENSMUST00000020864	2723	ENSMUSG00000020553.8	GO:0008289	lipid binding	1.36618	3.3027	4.66834	0.000467295	0.0013637	-0.71161
Pdlim1	649199	ENSMUSG00000055044	Pdlim1	ENSMUST00000182813	666	ENSMUSG00000055044.12			1.72208	5.27407	8.89831	8.15268e-07	4.14654e-06	5.64984	ENSMUSG00000055044	Pdlim1	ENSMUST00000182813	666	ENSMUSG00000055044.12			1.93182	5.27407	10.3676	1.45784e-07	1.85978e-06	7.53881
Pdss1	279650	ENSMUSG00000026784	Pdss1	ENSMUST00000053729	1642	ENSMUSG00000026784.14	GO:0008299	isoprenoid biosynthetic process	2.69412	3.57447	11.8661	3.04855e-08	2.95155e-07	9.42361	ENSMUSG00000026784	Pdss1	ENSMUST00000053729	1642	ENSMUSG00000026784.14	GO:0008299	isoprenoid biosynthetic process	1.34531	3.57447	8.85679	8.58536e-07	7.09654e-06	5.78164
Pgam2	132434	ENSMUSG00000020475	Pgam2	ENSMUST00000020768	840	ENSMUSG00000020475.3	GO:0016853	isomerase activity	3.55343	2.91794	4.23612	0.00102158	0.00211284	-1.19203	ENSMUSG00000020475	Pgam2	ENSMUST00000020768	840	ENSMUSG00000020475.3	GO:0016853	isomerase activity	2.48505	2.91794	4.41117	0.000742243	0.0020315	-1.11138
Pglyrp1	378071	ENSMUSG00000030413	Pglyrp1	ENSMUST00000032573	694	ENSMUSG00000030413.7	GO:0009617	response to bacterium	2.03535	-1.8267	2.90506	0.0125423	0.0204689	-2.96674	ENSMUSG00000030413	Pglyrp1	ENSMUST00000032573	694	ENSMUSG00000030413.7	GO:0009617	response to bacterium	1.87895	-1.8267	2.86042	0.013653	0.0262318	-3.00396
Pgm3	655529	ENSMUSG00000056131	Pgm3	ENSMUST00000070064	2666	ENSMUSG00000056131.13	GO:0004610	phosphoacetylglucosamine mutase activity	2.22388	4.47896	10.7846	9.26526e-08	7.05443e-07	8.08562	ENSMUSG00000056131	Pgm3	ENSMUST00000070064	2666	ENSMUSG00000056131.13	GO:0004610	phosphoacetylglucosamine mutase activity	2.19356	4.47896	12.1731	2.25863e-08	5.02641e-07	9.55648
Phgdh	639420	ENSMUSG00000053398	Phgdh	ENSMUST00000065793	1893	ENSMUSG00000053398.11	GO:0004617	phosphoglycerate dehydrogenase activity	5.44596	7.11339	10.9757	7.56369e-08	5.98538e-07	8.22518	ENSMUSG00000053398	Phgdh	ENSMUST00000065793	1893	ENSMUSG00000053398.11	GO:0004617	phosphoglycerate dehydrogenase activity	1.56453	7.11339	3.80506	0.00227385	0.00540712	-2.62024
Phlda2	74786	ENSMUSG00000010760	Phlda2	ENSMUST00000010904	757	ENSMUSG00000010760.5	GO:0070873	regulation of glycogen metabolic process	5.64818	1.56687	8.01195	2.56066e-06	1.08618e-05	5.10945	ENSMUSG00000010760	Phlda2	ENSMUST00000010904	757	ENSMUSG00000010760.5	GO:0070873	regulation of glycogen metabolic process	6.14492	1.56687	9.11966	6.20689e-07	5.52676e-06	6.52267
Phpt1	480901	ENSMUSG00000036504	Phpt1	ENSMUST00000039156	937	ENSMUSG00000036504.6	GO:0035971	peptidyl-histidine dephosphorylation	2.15357	-0.0934342	5.03883	0.000243523	0.000579978	0.692064	ENSMUSG00000036504	Phpt1	ENSMUST00000039156	937	ENSMUSG00000036504.6	GO:0035971	peptidyl-histidine dephosphorylation	1.20788	-0.0934342	3.48955	0.00412373	0.00910345	-2.1585
Phykpl	128096	ENSMUSG00000020359	Phykpl	ENSMUST00000020625	1609	ENSMUSG00000020359.13	GO:0030170	pyridoxal phosphate binding	1.32654	4.93338	11.2793	5.51133e-08	4.66863e-07	8.53793	ENSMUSG00000020359	Phykpl	ENSMUST00000020625	1609	ENSMUSG00000020359.13	GO:0030170	pyridoxal phosphate binding	1.23001	4.93338	11.3225	5.27168e-08	8.96238e-07	8.62052
Pigf	217320	ENSMUSG00000024145	Pigf	ENSMUST00000024957	988	ENSMUSG00000024145.6	GO:0006506	GPI anchor biosynthetic process	1.65771	2.48123	7.0993	9.15494e-06	3.22868e-05	3.6448	ENSMUSG00000024145	Pigf	ENSMUST00000024957	988	ENSMUSG00000024145.6	GO:0006506	GPI anchor biosynthetic process	1.3424	2.48123	7.08594	9.33449e-06	4.88894e-05	3.56532
Pigz	585634	ENSMUSG00000045625	Pigz	ENSMUST00000052174	2184	ENSMUSG00000045625.5	GO:0006506	GPI anchor biosynthetic process	1.86229	-1.7356	3.06376	0.00927161	0.0155124	-2.70418	ENSMUSG00000045625	Pigz	ENSMUST00000052174	2184	ENSMUSG00000045625.5	GO:0006506	GPI anchor biosynthetic process	1.95641	-1.7356	3.29115	0.00601208	0.0127194	-2.23071
Pik3c2b	271128	ENSMUSG00000026447	Pik3c2b	ENSMUST00000153707	1269	ENSMUSG00000026447.16	GO:0046854	phosphatidylinositol phosphorylation	1.49941	1.91421	6.18132	3.67385e-05	0.000108119	2.32196	ENSMUSG00000026447	Pik3c2b	ENSMUST00000153707	1269	ENSMUSG00000026447.16	GO:0046854	phosphatidylinositol phosphorylation	1.01849	1.91421	5.19404	0.000186348	0.000614523	0.591422
Pkdrej	631988	ENSMUSG00000052496	Pkdrej	ENSMUST00000064370	7065	ENSMUSG00000052496.5	GO:0016020	membrane	1.12362	1.11423	3.17959	0.0074354	0.0126801	-2.92764	ENSMUSG00000052496	Pkdrej	ENSMUST00000064370	7065	ENSMUSG00000052496.5	GO:0016020	membrane	1.26255	1.11423	3.91673	0.0018451	0.00451076	-1.51355
Pkp3	643726	ENSMUSG00000054065	Pkp3	ENSMUST00000160869	670	ENSMUSG00000054065.12	GO:0007155	cell adhesion	1.47406	0.967574	3.3754	0.00512173	0.00902569	-2.56592	ENSMUSG00000054065	Pkp3	ENSMUST00000160869	670	ENSMUSG00000054065.12	GO:0007155	cell adhesion	2.12401	0.967574	4.88291	0.000319671	0.000978036	0.306739
Pla2g12a	316265	ENSMUSG00000027999	Pla2g12a	ENSMUST00000061165	476	ENSMUSG00000027999.15	GO:0102568	phospholipase A2 activity consuming 1,2-dioleoylphosphatidylethanolamine)	1.97154	5.38253	13.3724	7.42185e-09	1.00826e-07	10.6097	ENSMUSG00000027999	Pla2g12a	ENSMUST00000061165	476	ENSMUSG00000027999.15	GO:0102568	phospholipase A2 activity consuming 1,2-dioleoylphosphatidylethanolamine)	1.76495	5.38253	12.8457	1.19653e-08	3.27828e-07	10.1485
Pla2g2d	548230	ENSMUSG00000041202	Pla2g2d	ENSMUST00000105806	1206	ENSMUSG00000041202.12	GO:0102567	phospholipase A2 activity (consuming 1,2-dipalmitoylphosphatidylcholine)	2.79464	-2.89933	3.39339	0.00494965	0.0087577	-2.0381	ENSMUSG00000041202	Pla2g2d	ENSMUST00000105806	1206	ENSMUSG00000041202.12	GO:0102567	phospholipase A2 activity (consuming 1,2-dipalmitoylphosphatidylcholine)	3.72523	-2.89933	4.22404	0.00104447	0.00272891	-0.543828
Plac8	354432	ENSMUSG00000029322	Plac8	ENSMUST00000097437	738	ENSMUSG00000029322.12	GO:0120162	positive regulation of cold-induced thermogenesis	1.16465	3.06511	4.19342	0.00110492	0.00226762	-1.5046	ENSMUSG00000029322	Plac8	ENSMUST00000097437	738	ENSMUSG00000029322.12	GO:0120162	positive regulation of cold-induced thermogenesis	1.98628	3.06511	7.21184	7.78037e-06	4.19865e-05	3.72527
Platr27	770564	ENSMUSG00000087547	Platr27	ENSMUST00000131365	629	ENSMUSG00000087547.1			3.82036	-2.82807	5.16632	0.000195423	0.000477616	0.997716	ENSMUSG00000087547	Platr27	ENSMUST00000131365	629	ENSMUSG00000087547.1			2.77375	-2.82807	3.90151	0.00189825	0.00462215	-1.11114
Platr4	793990	ENSMUSG00000097639	Platr4	ENSMUST00000181833	986	ENSMUSG00000097639.2			1.11838	-0.379617	2.40724	0.0320523	0.0479031	-4.26766	ENSMUSG00000097639	Platr4	ENSMUST00000181833	986	ENSMUSG00000097639.2			5.27943	-0.379617	7.10603	9.06596e-06	4.78204e-05	3.79222
Pld6	572231	ENSMUSG00000043648	Pld6	ENSMUST00000125307	948	ENSMUSG00000043648.7	GO:0042803	protein homodimerization activity	2.7253	1.56873	8.56929	1.23437e-06	5.8985e-06	5.78808	ENSMUSG00000043648	Pld6	ENSMUST00000125307	948	ENSMUSG00000043648.7	GO:0042803	protein homodimerization activity	3.61526	1.56873	11.1772	6.12541e-08	9.83581e-07	8.78114
Plekha1	536401	ENSMUSG00000040268	Plekha1	ENSMUST00000048180	3321	ENSMUSG00000040268.17	GO:0016020	membrane	3.12511	4.7804	15.2893	1.48568e-09	3.08958e-08	12.4133	ENSMUSG00000040268	Plekha1	ENSMUST00000048180	3321	ENSMUSG00000040268.17	GO:0016020	membrane	1.89563	4.7804	12.3525	1.90098e-08	4.42069e-07	9.67346
Plekha7	585812	ENSMUSG00000045659	Plekha7	ENSMUST00000182443	6059	ENSMUSG00000045659.18			2.82047	4.43836	12.1554	2.29751e-08	2.36956e-07	9.57812	ENSMUSG00000045659	Plekha7	ENSMUST00000182443	6059	ENSMUSG00000045659.18			2.54024	4.43836	13.1742	8.86567e-09	2.77153e-07	10.5331
Plekhg3	633208	ENSMUSG00000052609	Plekhg3	ENSMUST00000219063	4535	ENSMUSG00000052609.9	GO:0003674	molecular_function	1.20309	5.80323	9.23401	5.40183e-07	2.9234e-06	6.00152	ENSMUSG00000052609	Plekhg3	ENSMUST00000219063	4535	ENSMUSG00000052609.9	GO:0003674	molecular_function	1.89144	5.80323	14.0519	4.10407e-09	1.76454e-07	11.266
Plekhh1	685233	ENSMUSG00000060716	Plekhh1	ENSMUST00000217954	430	ENSMUSG00000060716.7			3.7761	0.630879	7.68573	3.99073e-06	1.57717e-05	4.71049	ENSMUSG00000060716	Plekhh1	ENSMUST00000217954	430	ENSMUSG00000060716.7			1.25773	0.630879	4.23144	0.00103039	0.00269666	-1.04945
Plin3	218696	ENSMUSG00000024197	Plin3	ENSMUST00000019726	3645	ENSMUSG00000024197.10	GO:0010008	endosome membrane	1.20498	5.94184	8.86841	8.46186e-07	4.27577e-06	5.52371	ENSMUSG00000024197	Plin3	ENSMUST00000019726	3645	ENSMUSG00000024197.10	GO:0010008	endosome membrane	1.54713	5.94184	11.1725	6.15571e-08	9.87518e-07	8.41356
Plpp5	405436	ENSMUSG00000031570	Plpp5	ENSMUST00000068916	1483	ENSMUSG00000031570.17	GO:0016787	hydrolase activity	1.80718	4.9442	11.8521	3.09128e-08	2.98445e-07	9.1128	ENSMUSG00000031570	Plpp5	ENSMUST00000068916	1483	ENSMUSG00000031570.17	GO:0016787	hydrolase activity	2.85512	4.9442	17.8311	2.28488e-10	3.93777e-08	14.3082
Plppr3	472787	ENSMUSG00000035835	Plppr3	ENSMUST00000163111	829	ENSMUSG00000035835.14			2.549	1.66354	9.37356	4.56748e-07	2.54032e-06	6.81496	ENSMUSG00000035835	Plppr3	ENSMUST00000163111	829	ENSMUSG00000035835.14			1.61544	1.66354	8.15663	2.11164e-06	1.45396e-05	5.19687
Pls1	611579	ENSMUSG00000049493	Pls1	ENSMUST00000093800	3704	ENSMUSG00000049493.13	GO:0005737	cytoplasm	3.1188	3.63412	9.21737	5.51171e-07	2.97529e-06	6.31687	ENSMUSG00000049493	Pls1	ENSMUST00000093800	3704	ENSMUSG00000049493.13	GO:0005737	cytoplasm	4.64243	3.63412	11.9857	2.71038e-08	5.73277e-07	9.57093
Pnmal1	547545	ENSMUSG00000041141	Pnma8a	ENSMUST00000038163	4090	ENSMUSG00000041141.7	GO:0005575	cellular_component	3.59958	-3.32673	7.14087	8.6193e-06	3.06233e-05	3.85629	ENSMUSG00000041141	Pnma8a	ENSMUST00000038163	4090	ENSMUSG00000041141.7	GO:0005575	cellular_component	5.31266	-3.32673	9.45047	4.16747e-07	4.0543e-06	5.9203
Poc1a	207984	ENSMUSG00000023345	Poc1a	ENSMUST00000191434	1242	ENSMUSG00000023345.17	GO:0005737	cytoplasm	2.73863	2.93883	12.1993	2.20217e-08	2.29901e-07	9.79827	ENSMUSG00000023345	Poc1a	ENSMUST00000191434	1242	ENSMUSG00000023345.17	GO:0005737	cytoplasm	1.29829	2.93883	8.9272	7.86534e-07	6.60696e-06	5.97039
Polr1a	612303	ENSMUSG00000049553	Polr1a	ENSMUST00000206513	625	ENSMUSG00000049553.11			2.91582	6.35821	16.1823	7.46502e-10	1.87383e-08	12.9891	ENSMUSG00000049553	Polr1a	ENSMUST00000206513	625	ENSMUSG00000049553.11			1.14336	6.35821	6.90373	1.21937e-05	6.0698e-05	2.81339
Pou2f2	66782	ENSMUSG00000008496	Pou2f2	ENSMUST00000108417	1937	ENSMUSG00000008496.19	GO:0048305	immunoglobulin secretion	1.34357	0.656102	3.36267	0.00524722	0.00922303	-2.50262	ENSMUSG00000008496	Pou2f2	ENSMUST00000108417	1937	ENSMUSG00000008496.19	GO:0048305	immunoglobulin secretion	1.67259	0.656102	4.46776	0.000669921	0.00185752	-0.407208
Ppfia3	34872	ENSMUSG00000003863	Ppfia3	ENSMUST00000211067	4565	ENSMUSG00000003863.18	GO:0005737	cytoplasm	4.62695	-0.609003	6.11149	4.10261e-05	0.000118912	2.4694	ENSMUSG00000003863	Ppfia3	ENSMUST00000211067	4565	ENSMUSG00000003863.18	GO:0005737	cytoplasm	1.23652	-0.609003	2.77316	0.0161121	0.0304088	-3.57743
Ppif	171573	ENSMUSG00000021868	Ppif	ENSMUST00000022419	1549	ENSMUSG00000021868.7	GO:0046902	regulation of mitochondrial membrane permeability	1.52655	6.70944	12.6283	1.46462e-08	1.69145e-07	9.77452	ENSMUSG00000021868	Ppif	ENSMUST00000022419	1549	ENSMUSG00000021868.7	GO:0046902	regulation of mitochondrial membrane permeability	2.07788	6.70944	16.3959	6.36457e-10	6.27958e-08	13.1855
Ppl	525167	ENSMUSG00000039457	Ppl	ENSMUST00000230554	2705	ENSMUSG00000039457.4			3.4374	3.80737	12.5902	1.51796e-08	1.74552e-07	10.0709	ENSMUSG00000039457	Ppl	ENSMUST00000230554	2705	ENSMUSG00000039457.4			4.1345	3.80737	15.6704	1.10275e-09	8.55585e-08	12.7679
Ppm1h	458580	ENSMUSG00000034613	Ppm1h	ENSMUST00000161487	2931	ENSMUSG00000034613.12	GO:0004722	protein serine/threonine phosphatase activity	3.19742	2.01518	8.72736	1.00989e-06	4.96911e-06	5.95659	ENSMUSG00000034613	Ppm1h	ENSMUST00000161487	2931	ENSMUSG00000034613.12	GO:0004722	protein serine/threonine phosphatase activity	3.90979	2.01518	10.7736	9.37501e-08	1.34359e-06	8.37735
Ppp4r1l-ps	653801	ENSMUSG00000055897	Ppp4r1l-ps	ENSMUST00000153162	4552	ENSMUSG00000055897.13			1.36748	3.87027	6.98169	1.08706e-05	3.74925e-05	3.12431	ENSMUSG00000055897	Ppp4r1l-ps	ENSMUST00000153162	4552	ENSMUSG00000055897.13			2.10526	3.87027	10.9245	7.98384e-08	1.18811e-06	8.34889
Prcp	687246	ENSMUSG00000061119	Prcp	ENSMUST00000076052	2967	ENSMUSG00000061119.7	GO:0005764	lysosome	2.065	3.98865	9.98467	2.23937e-07	1.4252e-06	7.25776	ENSMUSG00000061119	Prcp	ENSMUST00000076052	2967	ENSMUSG00000061119.7	GO:0005764	lysosome	1.54264	3.98865	9.40432	4.40277e-07	4.23624e-06	6.47218
Prdm10	563182	ENSMUSG00000042496	Prdm10	ENSMUST00000074510	3408	ENSMUSG00000042496.18	GO:0046872	metal ion binding	1.10166	3.26673	4.31536	0.000883661	0.00185685	-1.27203	ENSMUSG00000042496	Prdm10	ENSMUST00000074510	3408	ENSMUSG00000042496.18	GO:0046872	metal ion binding	1.11539	3.26673	5.00277	0.000259264	0.000816188	-0.0173058
Prelid2	658111	ENSMUSG00000056671	Prelid2	ENSMUST00000070949	724	ENSMUSG00000056671.6	GO:0005758	mitochondrial intermembrane space	1.17273	3.01891	4.01966	0.00152334	0.00302593	-1.77001	ENSMUSG00000056671	Prelid2	ENSMUST00000070949	724	ENSMUSG00000056671.6	GO:0005758	mitochondrial intermembrane space	1.25185	3.01891	4.91346	0.000302997	0.000934393	-0.121536
Prkar2a	434399	ENSMUSG00000032601	Prkar2a	ENSMUST00000035220	4965	ENSMUSG00000032601.13	GO:0001932	regulation of protein phosphorylation	1.37671	7.41246	13.3228	7.75751e-09	1.03528e-07	10.4296	ENSMUSG00000032601	Prkar2a	ENSMUST00000035220	4965	ENSMUSG00000032601.13	GO:0001932	regulation of protein phosphorylation	1.76537	7.41246	16.1307	7.76089e-10	7.04631e-08	12.9736
Prkca	621484	ENSMUSG00000050965	Prkca	ENSMUST00000059595	8409	ENSMUSG00000050965.14	GO:0008270	zinc ion binding	2.04842	3.68326	10.1951	1.76605e-07	1.17477e-06	7.4675	ENSMUSG00000050965	Prkca	ENSMUST00000059595	8409	ENSMUSG00000050965.14	GO:0008270	zinc ion binding	3.35032	3.68326	15.2196	1.56999e-09	1.01894e-07	12.4183
Prph	208598	ENSMUSG00000023484	Prph	ENSMUST00000230021	1862	ENSMUSG00000023484.14	GO:0005198	structural molecule activity	3.92699	0.921364	8.48475	1.37576e-06	6.4478e-06	5.73798	ENSMUSG00000023484	Prph	ENSMUST00000230021	1862	ENSMUSG00000023484.14	GO:0005198	structural molecule activity	4.32565	0.921364	9.70483	3.09021e-07	3.24905e-06	7.18943
Prr15l	594786	ENSMUSG00000047040	Prr15l	ENSMUST00000107633	930	ENSMUSG00000047040.9	GO:0008150	biological_process	4.2852	1.80079	4.7826	0.000381476	0.000870808	-0.0217241	ENSMUSG00000047040	Prr15l	ENSMUST00000107633	930	ENSMUSG00000047040.9	GO:0008150	biological_process	4.81183	1.80079	5.97122	5.13148e-05	0.000204123	2.03681
Prr5	476445	ENSMUSG00000036106	Prr5	ENSMUST00000171460	1719	ENSMUSG00000036106.15	GO:0005096	GTPase activator activity	1.63726	3.881	10.0024	2.1947e-07	1.39938e-06	7.24478	ENSMUSG00000036106	Prr5	ENSMUST00000171460	1719	ENSMUSG00000036106.15	GO:0005096	GTPase activator activity	1.9216	3.881	12.9368	1.1004e-08	3.09945e-07	10.3769
Prss16	54694	ENSMUSG00000006179	Prss16	ENSMUST00000129665	783	ENSMUSG00000006179.9			4.11978	-1.1578	7.29032	6.95249e-06	2.55044e-05	4.11032	ENSMUSG00000006179	Prss16	ENSMUST00000129665	783	ENSMUSG00000006179.9			1.8049	-1.1578	4.50268	0.000628978	0.00175914	-0.229514
Prss8	387520	ENSMUSG00000030800	Prss8	ENSMUST00000032988	1852	ENSMUSG00000030800.10	GO:0016787	hydrolase activity	1.73519	3.85157	6.38386	2.67747e-05	8.18441e-05	2.04965	ENSMUSG00000030800	Prss8	ENSMUST00000032988	1852	ENSMUSG00000030800.10	GO:0016787	hydrolase activity	5.09494	3.85157	11.2224	5.8451e-08	9.53824e-07	8.83303
Prtn3	665488	ENSMUSG00000057729	Prtn3	ENSMUST00000006679	1025	ENSMUSG00000057729.12	GO:0044853	plasma membrane raft	3.41513	2.25809	5.67133	8.35638e-05	0.000223461	1.27224	ENSMUSG00000057729	Prtn3	ENSMUST00000006679	1025	ENSMUSG00000057729.12	GO:0044853	plasma membrane raft	6.3715	2.25809	6.7584	1.51373e-05	7.28854e-05	3.38454
Psat1	228866	ENSMUSG00000024640	Psat1	ENSMUST00000025542	2617	ENSMUSG00000024640.9	GO:0008483	transaminase activity	5.48621	6.49424	11.2921	5.43939e-08	4.62632e-07	8.677	ENSMUSG00000024640	Psat1	ENSMUST00000025542	2617	ENSMUSG00000024640.9	GO:0008483	transaminase activity	1.11711	6.49424	3.2306	0.00674677	0.01408	-3.72527
Psph	357031	ENSMUSG00000029446	Psph	ENSMUST00000031399	1733	ENSMUSG00000029446.14	GO:0008652	cellular amino acid biosynthetic process	3.031	4.76837	15.5989	1.16554e-09	2.58708e-08	12.6609	ENSMUSG00000029446	Psph	ENSMUST00000031399	1733	ENSMUSG00000029446.14	GO:0008652	cellular amino acid biosynthetic process	1.78147	4.76837	12.1826	2.23785e-08	4.98666e-07	9.50193
Ptafr	657500	ENSMUSG00000056529	Ptafr	ENSMUST00000070690	3637	ENSMUSG00000056529.7	GO:0071398	cellular response to fatty acid	1.70958	0.668435	4.65257	0.000480632	0.00107129	-0.103916	ENSMUSG00000056529	Ptafr	ENSMUST00000070690	3637	ENSMUSG00000056529.7	GO:0071398	cellular response to fatty acid	1.6369	0.668435	5.06435	0.000232989	0.000744039	0.622809
Ptcd3	705114	ENSMUSG00000063884	Ptcd3	ENSMUST00000082094	2581	ENSMUSG00000063884.6	GO:0005829	cytosol	1.67623	6.0461	13.614	5.99424e-09	8.53341e-08	10.7765	ENSMUSG00000063884	Ptcd3	ENSMUST00000082094	2581	ENSMUSG00000063884.6	GO:0005829	cytosol	1.03502	6.0461	8.6547	1.10713e-06	8.65673e-06	5.35197
Pth1r	430802	ENSMUSG00000032492	Pth1r	ENSMUST00000198865	2201	ENSMUSG00000032492.14	GO:0004991	parathyroid hormone receptor activity	2.55103	4.13981	11.4636	4.56383e-08	4.02584e-07	8.79142	ENSMUSG00000032492	Pth1r	ENSMUST00000198865	2201	ENSMUSG00000032492.14	GO:0004991	parathyroid hormone receptor activity	4.6874	4.13981	15.9562	8.85641e-10	7.52127e-08	12.9853
Rab11fip4	96844	ENSMUSG00000017639	Rab11fip4	ENSMUST00000017783	7156	ENSMUSG00000017639.13	GO:0055038	recycling endosome membrane	2.18724	4.37443	6.92529	1.18116e-05	4.02418e-05	3.04036	ENSMUSG00000017639	Rab11fip4	ENSMUST00000017783	7156	ENSMUSG00000017639.13	GO:0055038	recycling endosome membrane	1.60916	4.37443	6.27331	3.1799e-05	0.000136068	1.92979
Rab38	381556	ENSMUSG00000030559	Rab38	ENSMUST00000107256	1577	ENSMUSG00000030559.8	GO:0005515	protein binding	1.39231	-1.73199	2.71732	0.0179092	0.028284	-3.45146	ENSMUSG00000030559	Rab38	ENSMUST00000107256	1577	ENSMUSG00000030559.8	GO:0005515	protein binding	4.85546	-1.73199	6.82168	1.37724e-05	6.72622e-05	3.27061
Rab3d	107638	ENSMUSG00000019066	Rab3d	ENSMUST00000122211	3886	ENSMUSG00000019066.13	GO:0005739	mitochondrion	1.4508	3.7987	8.64445	1.12163e-06	5.4374e-06	5.51369	ENSMUSG00000019066	Rab3d	ENSMUST00000122211	3886	ENSMUSG00000019066.13	GO:0005739	mitochondrion	2.31127	3.7987	13.6063	6.03502e-09	2.20582e-07	11.0312
Rac3	99812	ENSMUSG00000018012	Rac3	ENSMUST00000018156	1076	ENSMUSG00000018012.11	GO:0005856	cytoskeleton	3.75707	1.88279	13.039	1.00219e-08	1.26714e-07	10.4924	ENSMUSG00000018012	Rac3	ENSMUST00000018156	1076	ENSMUSG00000018012.11	GO:0005856	cytoskeleton	1.68774	1.88279	10.1629	1.83084e-07	2.18995e-06	7.61032
Rap1gap2	515309	ENSMUSG00000038807	Rap1gap2	ENSMUST00000102521	6565	ENSMUSG00000038807.18	GO:0005737	cytoplasm	4.67082	2.50561	10.7388	9.73096e-08	7.32677e-07	8.34052	ENSMUSG00000038807	Rap1gap2	ENSMUST00000102521	6565	ENSMUSG00000038807.18	GO:0005737	cytoplasm	3.17951	2.50561	11.9948	2.68623e-08	5.69949e-07	9.54862
Rap1gapos	770484	ENSMUSG00000087476	Rap1gapos	ENSMUST00000135358	471	ENSMUSG00000087476.1			1.73015	-2.80039	3.23667	0.00666918	0.011487	-2.37553	ENSMUSG00000087476	Rap1gapos	ENSMUST00000135358	471	ENSMUSG00000087476.1			4.99014	-2.80039	7.65381	4.17066e-06	2.51729e-05	4.15291
Rapgef3	187208	ENSMUSG00000022469	Rapgef3	ENSMUST00000129223	3750	ENSMUSG00000022469.17	GO:0019904	protein domain specific binding	2.65027	2.5706	9.86628	2.56399e-07	1.58683e-06	7.31338	ENSMUSG00000022469	Rapgef3	ENSMUST00000129223	3750	ENSMUSG00000022469.17	GO:0019904	protein domain specific binding	2.51157	2.5706	11.4185	4.77813e-08	8.35635e-07	8.99559
Rapgef3os2	770366	ENSMUSG00000087397	Rapgef3os2	ENSMUST00000124374	920	ENSMUSG00000087397.1			3.3713	-1.23862	7.0092	1.04409e-05	3.61785e-05	3.78124	ENSMUSG00000087397	Rapgef3os2	ENSMUST00000124374	920	ENSMUSG00000087397.1			5.60609	-1.23862	9.25372	5.2747e-07	4.84835e-06	6.1681
Rasal1	361682	ENSMUSG00000029602	Rasal1	ENSMUST00000125804	400	ENSMUSG00000029602.11	GO:0046580	negative regulation of Ras protein signal transduction	3.51183	-1.34576	4.65117	0.000481837	0.00107341	0.116636	ENSMUSG00000029602	Rasal1	ENSMUST00000125804	400	ENSMUSG00000029602.11	GO:0046580	negative regulation of Ras protein signal transduction	2.46392	-1.34576	3.89953	0.00190528	0.00463795	-1.23519
Rasgrp4	381979	ENSMUSG00000030589	Rasgrp4	ENSMUST00000161522	3242	ENSMUSG00000030589.15	GO:0005085	guanyl-nucleotide exchange factor activity	3.17866	-1.16423	5.51406	0.00010846	0.000281738	1.53821	ENSMUSG00000030589	Rasgrp4	ENSMUST00000161522	3242	ENSMUSG00000030589.15	GO:0005085	guanyl-nucleotide exchange factor activity	2.58349	-1.16423	5.07533	0.000228603	0.000731813	0.819449
Rasl11b	615093	ENSMUSG00000049907	Rasl11b	ENSMUST00000051937	1812	ENSMUSG00000049907.8	GO:0016020	membrane	1.32559	1.89204	3.06887	0.0091818	0.0153711	-3.28915	ENSMUSG00000049907	Rasl11b	ENSMUST00000051937	1812	ENSMUSG00000049907.8	GO:0016020	membrane	1.1653	1.89204	3.16257	0.0076804	0.0157549	-3.14252
Rasl12	554707	ENSMUSG00000041696	Rasl12	ENSMUST00000085453	2390	ENSMUSG00000041696.14	GO:0005575	cellular_component	3.97385	-0.584018	6.0416	4.58493e-05	0.000131155	2.36452	ENSMUSG00000041696	Rasl12	ENSMUST00000085453	2390	ENSMUSG00000041696.14	GO:0005575	cellular_component	1.17283	-0.584018	2.76901	0.0162393	0.0306218	-3.53776
Rbakdn	803713	ENSMUSG00000104529	Rbakdn	ENSMUST00000198334	520	ENSMUSG00000104529.4			3.72703	-2.51256	4.39042	0.000770743	0.00164179	-0.322001	ENSMUSG00000104529	Rbakdn	ENSMUST00000198334	520	ENSMUSG00000104529.4			5.80905	-2.51256	5.86176	6.12223e-05	0.000236855	1.99075
Rbp2	429539	ENSMUSG00000032454	Rbp2	ENSMUST00000035029	672	ENSMUSG00000032454.9	GO:0019841	retinol binding	6.01317	0.213818	8.46845	1.40496e-06	6.56301e-06	5.59478	ENSMUSG00000032454	Rbp2	ENSMUST00000035029	672	ENSMUSG00000032454.9	GO:0019841	retinol binding	1.00565	0.213818	3.49517	0.00408007	0.00902341	-2.57965
Rell1	600008	ENSMUSG00000047881	Rell1	ENSMUST00000154169	3241	ENSMUSG00000047881.14	GO:0003674	molecular_function	1.32909	3.89932	6.3254	2.93177e-05	8.85391e-05	2.08696	ENSMUSG00000047881	Rell1	ENSMUST00000154169	3241	ENSMUSG00000047881.14	GO:0003674	molecular_function	1.92811	3.89932	9.54491	3.72681e-07	3.74697e-06	6.72952
Rem2	179116	ENSMUSG00000022176	Rem2	ENSMUST00000168930	513	ENSMUSG00000022176.11	GO:0007165	signal transduction	4.6365	1.79953	7.81194	3.35621e-06	1.3692e-05	4.82044	ENSMUSG00000022176	Rem2	ENSMUST00000168930	513	ENSMUSG00000022176.11	GO:0007165	signal transduction	4.36388	1.79953	9.21498	5.52768e-07	5.03748e-06	6.60219
Rexo1	597050	ENSMUSG00000047417	Rexo1	ENSMUST00000057910	5250	ENSMUSG00000047417.17	GO:0016787	hydrolase activity	1.5591	5.93411	10.5342	1.21424e-07	8.69376e-07	7.60686	ENSMUSG00000047417	Rexo1	ENSMUST00000057910	5250	ENSMUSG00000047417.17	GO:0016787	hydrolase activity	1.04023	5.93411	7.24139	7.45698e-06	4.04073e-05	3.34509
Rfx8	661326	ENSMUSG00000057173	Rfx8	ENSMUST00000151913	2008	ENSMUSG00000057173.8	GO:0005634	nucleus	3.81047	-1.40096	5.31266	0.000152223	0.000381654	1.2286	ENSMUSG00000057173	Rfx8	ENSMUST00000151913	2008	ENSMUSG00000057173.8	GO:0005634	nucleus	1.96453	-1.40096	3.59764	0.00336056	0.0076248	-1.8142
Rgs9bp	654830	ENSMUSG00000056043	Rgs9bp	ENSMUST00000069912	6590	ENSMUSG00000056043.5	GO:0007601	visual perception	2.35578	-2.28775	4.1962	0.00109929	0.0022577	-0.627388	ENSMUSG00000056043	Rgs9bp	ENSMUST00000069912	6590	ENSMUSG00000056043.5	GO:0007601	visual perception	1.97866	-2.28775	3.76575	0.00244798	0.00576736	-1.35932
Rhof	357072	ENSMUSG00000029449	Rhof	ENSMUST00000160479	4306	ENSMUSG00000029449.11	GO:0003924	GTPase activity	3.99977	0.128942	5.74758	7.3732e-05	0.00019964	1.85903	ENSMUSG00000029449	Rhof	ENSMUST00000160479	4306	ENSMUSG00000029449.11	GO:0003924	GTPase activity	2.95724	0.128942	5.47128	0.000116501	0.000408497	1.34415
Ribc1	243121	ENSMUSG00000025257	Ribc1	ENSMUST00000133517	205	ENSMUSG00000025257.5			1.05342	1.03019	3.27804	0.00616402	0.0106914	-2.71454	ENSMUSG00000025257	Ribc1	ENSMUST00000133517	205	ENSMUSG00000025257.5			1.07474	1.03019	3.74424	0.002549	0.00598225	-1.82697
Rimbp3	732269	ENSMUSG00000071636	Rimbp3	ENSMUST00000169803	5380	ENSMUSG00000071636.8	GO:0030154	cell differentiation	3.07467	-1.42042	4.64948	0.000483298	0.00107624	0.104331	ENSMUSG00000071636	Rimbp3	ENSMUST00000169803	5380	ENSMUSG00000071636.8	GO:0030154	cell differentiation	2.73749	-1.42042	4.47725	0.000658526	0.00183157	-0.17561
Rims4	466446	ENSMUSG00000035226	Rims4	ENSMUST00000044734	4962	ENSMUSG00000035226.5	GO:0048786	presynaptic active zone	3.21816	3.99463	6.76456	1.49983e-05	4.94314e-05	2.80794	ENSMUSG00000035226	Rims4	ENSMUST00000044734	4962	ENSMUSG00000035226.5	GO:0048786	presynaptic active zone	4.66467	3.99463	8.93455	7.79398e-07	6.56317e-06	6.06893
Rinl	627350	ENSMUSG00000051735	Rinl	ENSMUST00000207345	489	ENSMUSG00000051735.7			2.48872	1.04527	7.14952	8.51217e-06	3.03328e-05	3.91641	ENSMUSG00000051735	Rinl	ENSMUST00000207345	489	ENSMUSG00000051735.7			2.18087	1.04527	7.43901	5.62982e-06	3.21457e-05	4.31373
Rnf208	579161	ENSMUSG00000044628	Rnf208	ENSMUST00000114355	1333	ENSMUSG00000044628.4	GO:0051865	protein autoubiquitination	4.32471	1.08261	5.84728	6.26771e-05	0.000172693	1.97847	ENSMUSG00000044628	Rnf208	ENSMUST00000114355	1333	ENSMUSG00000044628.4	GO:0051865	protein autoubiquitination	2.08506	1.08261	4.78396	0.000380557	0.0011402	-0.123959
Robo1	199717	ENSMUSG00000022883	Robo1	ENSMUST00000232205	6601	ENSMUSG00000022883.11			2.84502	0.278279	3.36054	0.00526852	0.00925666	-2.43022	ENSMUSG00000022883	Robo1	ENSMUST00000232205	6601	ENSMUSG00000022883.11			2.76676	0.278279	3.63426	0.00313593	0.0071733	-1.90357
Rogdi	189979	ENSMUSG00000022540	Rogdi	ENSMUST00000202281	1355	ENSMUSG00000022540.16	GO:0008021	synaptic vesicle	1.71031	4.95149	13.8679	4.80614e-09	7.28562e-08	11.0871	ENSMUSG00000022540	Rogdi	ENSMUST00000202281	1355	ENSMUSG00000022540.16	GO:0008021	synaptic vesicle	2.0798	4.95149	17.5288	2.81688e-10	4.18098e-08	14.0751
Rpp25	695112	ENSMUSG00000062309	Rpp25	ENSMUST00000080514	1423	ENSMUSG00000062309.8	GO:0008033	tRNA processing	5.01606	1.10027	7.38032	6.11678e-06	2.29165e-05	4.291	ENSMUSG00000062309	Rpp25	ENSMUST00000080514	1423	ENSMUSG00000062309.8	GO:0008033	tRNA processing	2.7369	1.10027	7.1045	9.08603e-06	4.78819e-05	3.70176
Rps6ka1	33700	ENSMUSG00000003644	Rps6ka1	ENSMUST00000003741	3085	ENSMUSG00000003644.17	GO:0016740	transferase activity	1.22036	5.47052	8.11351	2.23596e-06	9.69656e-06	4.55549	ENSMUSG00000003644	Rps6ka1	ENSMUST00000003741	3085	ENSMUSG00000003644.17	GO:0016740	transferase activity	1.17036	5.47052	8.0272	2.50885e-06	1.66629e-05	4.51908
Rps6kl1	108624	ENSMUSG00000019235	Rps6kl1	ENSMUST00000019379	2304	ENSMUSG00000019235.9	GO:0005524	ATP binding	2.7549	2.81019	9.95428	2.31828e-07	1.46396e-06	7.31472	ENSMUSG00000019235	Rps6kl1	ENSMUST00000019379	2304	ENSMUSG00000019235.9	GO:0005524	ATP binding	4.6052	2.81019	13.3229	7.75688e-09	2.5462e-07	10.8165
Rrm2	137198	ENSMUSG00000020649	Rrm2	ENSMUST00000020980	2193	ENSMUSG00000020649.11	GO:0016491	oxidoreductase activity	4.26241	4.75526	15.0361	1.81781e-09	3.56749e-08	12.2649	ENSMUSG00000020649	Rrm2	ENSMUST00000020980	2193	ENSMUSG00000020649.11	GO:0016491	oxidoreductase activity	1.28171	4.75526	7.58525	4.58697e-06	2.71886e-05	3.8629
Rrp12	464308	ENSMUSG00000035049	Rrp12	ENSMUST00000038677	4319	ENSMUSG00000035049.3	GO:0031965	nuclear membrane	2.52218	5.18426	11.8401	3.12819e-08	3.01157e-07	9.19359	ENSMUSG00000035049	Rrp12	ENSMUST00000038677	4319	ENSMUSG00000035049.3	GO:0031965	nuclear membrane	1.03951	5.18426	6.08705	4.26485e-05	0.000174447	1.52496
Rtn4rl1	583526	ENSMUSG00000045287	Rtn4rl1	ENSMUST00000102514	3525	ENSMUSG00000045287.6	GO:0009986	cell surface	1.98731	3.54999	10.6922	1.0231e-07	7.64257e-07	8.09553	ENSMUSG00000045287	Rtn4rl1	ENSMUST00000102514	3525	ENSMUSG00000045287.6	GO:0009986	cell surface	2.41258	3.54999	14.0754	4.02283e-09	1.74925e-07	11.4509
Rundc3b	540799	ENSMUSG00000040570	Rundc3b	ENSMUST00000047485	3677	ENSMUSG00000040570.14	GO:0005575	cellular_component	3.00279	-0.568871	6.76703	1.49429e-05	4.93062e-05	3.43563	ENSMUSG00000040570	Rundc3b	ENSMUST00000047485	3677	ENSMUSG00000040570.14	GO:0005575	cellular_component	2.73941	-0.568871	6.79409	1.43506e-05	6.96674e-05	3.47523
Rwdd2a	428773	ENSMUSG00000032417	Rwdd2a	ENSMUST00000179212	1130	ENSMUSG00000032417.10			3.36624	-0.0817876	7.10768	9.04424e-06	3.19532e-05	3.91898	ENSMUSG00000032417	Rwdd2a	ENSMUST00000179212	1130	ENSMUSG00000032417.10			1.34442	-0.0817876	4.0894	0.00133863	0.00339309	-1.12576
S100g	543903	ENSMUSG00000040808	S100g	ENSMUST00000038769	480	ENSMUSG00000040808.4	GO:0046872	metal ion binding	4.39733	1.92636	5.13851	0.000204993	0.000497591	0.711525	ENSMUSG00000040808	S100g	ENSMUST00000038769	480	ENSMUSG00000040808.4	GO:0046872	metal ion binding	1.95935	1.92636	4.39879	0.000759105	0.00207215	-1.05521
Sall4	305069	ENSMUSG00000027547	Sall4	ENSMUST00000103074	3741	ENSMUSG00000027547.17	GO:0001843	neural tube closure	4.53349	1.81717	7.08077	9.405e-06	3.3063e-05	3.78942	ENSMUSG00000027547	Sall4	ENSMUST00000103074	3741	ENSMUSG00000027547.17	GO:0001843	neural tube closure	3.83188	1.81717	8.33785	1.6642e-06	1.19756e-05	5.44789
Sarm1	616231	ENSMUSG00000050132	Sarm1	ENSMUST00000108287	4868	ENSMUSG00000050132.13	GO:0048678	response to axon injury	3.31872	0.623871	9.29197	5.03701e-07	2.764e-06	6.72058	ENSMUSG00000050132	Sarm1	ENSMUST00000108287	4868	ENSMUSG00000050132.13	GO:0048678	response to axon injury	2.98006	0.623871	9.89915	2.4691e-07	2.74382e-06	7.41567
Scamp5	542757	ENSMUSG00000040722	Scamp5	ENSMUST00000046587	3225	ENSMUSG00000040722.7	GO:0045956	positive regulation of calcium ion-dependent exocytosis	1.73389	4.55542	11.0849	6.74419e-08	5.46783e-07	8.34788	ENSMUSG00000040722	Scamp5	ENSMUST00000046587	3225	ENSMUSG00000040722.7	GO:0045956	positive regulation of calcium ion-dependent exocytosis	2.67656	4.55542	16.7137	5.03788e-10	5.6948e-08	13.5173
Scd2	241187	ENSMUSG00000025203	Scd2	ENSMUST00000026221	5453	ENSMUSG00000025203.5	GO:0004768	stearoyl-CoA 9-desaturase activity	5.06153	7.59133	10.5904	1.14217e-07	8.30241e-07	7.68609	ENSMUSG00000025203	Scd2	ENSMUST00000026221	5453	ENSMUSG00000025203.5	GO:0004768	stearoyl-CoA 9-desaturase activity	2.27205	7.59133	5.01412	0.000254198	0.000802758	-0.357672
Sdk1	528873	ENSMUSG00000039683	Sdk1	ENSMUST00000085774	10352	ENSMUSG00000039683.16	GO:0010842	retina layer formation	5.18286	-1.41144	6.73263	1.57335e-05	5.1477e-05	3.37701	ENSMUSG00000039683	Sdk1	ENSMUST00000085774	10352	ENSMUSG00000039683.16	GO:0010842	retina layer formation	5.33845	-1.41144	7.07885	9.43138e-06	4.92307e-05	3.81034
Sec14l5	777326	ENSMUSG00000091712	Sec14l5	ENSMUST00000230616	5740	ENSMUSG00000091712.2	GO:0005575	cellular_component	3.61147	-0.956189	5.04604	0.000240498	0.000573653	0.756358	ENSMUSG00000091712	Sec14l5	ENSMUST00000230616	5740	ENSMUSG00000091712.2	GO:0005575	cellular_component	3.21893	-0.956189	5.07294	0.000229551	0.000734572	0.803877
Sectm1a	240567	ENSMUSG00000025165	Sectm1a	ENSMUST00000100126	680	ENSMUSG00000025165.12	GO:0005125	cytokine activity	2.69101	0.857728	6.69784	1.65784e-05	5.40032e-05	3.16577	ENSMUSG00000025165	Sectm1a	ENSMUST00000100126	680	ENSMUSG00000025165.12	GO:0005125	cytokine activity	5.39851	0.857728	9.47119	4.06621e-07	3.98667e-06	6.81845
Serac1	88136	ENSMUSG00000015659	Serac1	ENSMUST00000097432	4007	ENSMUSG00000015659.12	GO:0032367	intracellular cholesterol transport	1.01497	2.19451	3.94118	0.00176282	0.00344945	-1.75694	ENSMUSG00000015659	Serac1	ENSMUST00000097432	4007	ENSMUSG00000015659.12	GO:0032367	intracellular cholesterol transport	1.53483	2.19451	6.21772	3.46935e-05	0.000146907	2.33525
Sfmbt2	687587	ENSMUSG00000061186	Sfmbt2	ENSMUST00000041105	7874	ENSMUSG00000061186.15	GO:0003714	transcription corepressor activity	5.74857	3.15455	9.65492	3.2754e-07	1.93185e-06	7.02054	ENSMUSG00000061186	Sfmbt2	ENSMUST00000041105	7874	ENSMUSG00000061186.15	GO:0003714	transcription corepressor activity	7.57526	3.15455	10.0709	2.03084e-07	2.35972e-06	7.61748
Sfxn2	238196	ENSMUSG00000025036	Sfxn2	ENSMUST00000026011	3210	ENSMUSG00000025036.6	GO:0005739	mitochondrion	1.46271	5.32398	9.9281	2.38863e-07	1.50061e-06	6.92684	ENSMUSG00000025036	Sfxn2	ENSMUST00000026011	3210	ENSMUSG00000025036.6	GO:0005739	mitochondrion	1.82829	5.32398	12.6007	1.50308e-08	3.78565e-07	9.92474
Sgsm1	559521	ENSMUSG00000042216	Sgsm1	ENSMUST00000140981	632	ENSMUSG00000042216.13			1.80001	3.53307	5.64229	8.76637e-05	0.000232941	1.1097	ENSMUSG00000042216	Sgsm1	ENSMUST00000140981	632	ENSMUSG00000042216.13			1.16709	3.53307	4.71246	0.000431993	0.00127551	-0.658008
Sh3d21	737373	ENSMUSG00000073758	Sh3d21	ENSMUST00000152402	2071	ENSMUSG00000073758.10			1.87332	1.12623	5.55114	0.00010196	0.000267214	1.311	ENSMUSG00000073758	Sh3d21	ENSMUST00000152402	2071	ENSMUSG00000073758.10			3.41413	1.12623	8.68902	1.06001e-06	8.35789e-06	5.99811
Shank3	193001	ENSMUSG00000022623	Shank3	ENSMUST00000039074	7131	ENSMUSG00000022623.16	GO:1900451	positive regulation of glutamate receptor signaling pathway	1.93962	2.55772	8.55994	1.24922e-06	5.9528e-06	5.57872	ENSMUSG00000022623	Shank3	ENSMUST00000039074	7131	ENSMUSG00000022623.16	GO:1900451	positive regulation of glutamate receptor signaling pathway	3.91189	2.55772	13.5486	6.34898e-09	2.2587e-07	10.9951
Shbg	45785	ENSMUSG00000005202	Shbg	ENSMUST00000005334	1419	ENSMUSG00000005202.2	GO:0007285	primary spermatocyte growth	5.94914	0.483321	6.1542	3.83447e-05	0.000112121	2.44839	ENSMUSG00000005202	Shbg	ENSMUST00000005334	1419	ENSMUSG00000005202.2	GO:0007285	primary spermatocyte growth	8.04469	0.483321	6.70596	1.63769e-05	7.76924e-05	3.34106
Shroom3	355582	ENSMUSG00000029381	Shroom3	ENSMUST00000202767	3307	ENSMUSG00000029381.16			1.00134	4.45913	4.28668	0.000931209	0.00194337	-1.616	ENSMUSG00000029381	Shroom3	ENSMUST00000202767	3307	ENSMUSG00000029381.16			1.33629	4.45913	6.02731	4.69069e-05	0.00018928	1.55781
Sigirr	248246	ENSMUSG00000025494	Sigirr	ENSMUST00000097958	1990	ENSMUSG00000025494.8	GO:0016020	membrane	1.56558	5.55915	11.6884	3.63761e-08	3.35072e-07	8.87099	ENSMUSG00000025494	Sigirr	ENSMUST00000097958	1990	ENSMUSG00000025494.8	GO:0016020	membrane	2.64525	5.55915	18.6503	1.31694e-10	3.04151e-08	14.8452
Sipa1l2	19581	ENSMUSG00000001995	Sipa1l2	ENSMUST00000212168	6586	ENSMUSG00000001995.9	GO:0043547	positive regulation of GTPase activity	1.54195	3.83686	6.19784	3.57949e-05	0.000105597	1.93431	ENSMUSG00000001995	Sipa1l2	ENSMUST00000212168	6586	ENSMUSG00000001995.9	GO:0043547	positive regulation of GTPase activity	1.52666	3.83686	7.0936	9.23113e-06	4.84968e-05	3.33595
Sipa1l3	381860	ENSMUSG00000030583	Sipa1l3	ENSMUST00000085809	7713	ENSMUSG00000030583.16	GO:0090162	establishment of epithelial cell polarity	1.9271	4.82432	9.6997	3.10873e-07	1.85211e-06	6.76191	ENSMUSG00000030583	Sipa1l3	ENSMUST00000085809	7713	ENSMUSG00000030583.16	GO:0090162	establishment of epithelial cell polarity	1.60255	4.82432	9.20133	5.61986e-07	5.10785e-06	6.13465
Slc11a1	263559	ENSMUSG00000026177	Slc11a1	ENSMUST00000027368	2315	ENSMUSG00000026177.11	GO:0009617	response to bacterium	3.29284	3.78169	8.14763	2.13694e-06	9.324e-06	4.92037	ENSMUSG00000026177	Slc11a1	ENSMUST00000027368	2315	ENSMUSG00000026177.11	GO:0009617	response to bacterium	3.96256	3.78169	10.0725	2.02715e-07	2.35705e-06	7.44411
Slc16a1	439165	ENSMUSG00000032902	Slc16a1	ENSMUST00000046212	4426	ENSMUSG00000032902.1	GO:0005813	centrosome	2.29758	6.8264	18.6963	1.27769e-10	5.29854e-09	14.7777	ENSMUSG00000032902	Slc16a1	ENSMUST00000046212	4426	ENSMUSG00000032902.1	GO:0005813	centrosome	1.11856	6.8264	9.1033	6.33215e-07	5.60308e-06	5.93072
Slc1a3	46702	ENSMUSG00000005360	Slc1a3	ENSMUST00000005493	4163	ENSMUSG00000005360.14	GO:0005886	plasma membrane	2.32778	-2.28188	2.89467	0.0127925	0.0208256	-2.95515	ENSMUSG00000005360	Slc1a3	ENSMUST00000005493	4163	ENSMUSG00000005360.14	GO:0005886	plasma membrane	2.58052	-2.28188	3.24123	0.00661159	0.013825	-2.27248
Slc22a13b-ps	778754	ENSMUSG00000092212	Slc22a13b	ENSMUST00000173185	1458	ENSMUSG00000092212.3			2.63193	-0.869741	5.985	5.01932e-05	0.000142222	2.27036	ENSMUSG00000092212	Slc22a13b	ENSMUST00000173185	1458	ENSMUSG00000092212.3			2.3956	-0.869741	5.95316	5.28255e-05	0.000209109	2.22627
Slc22a6	229003	ENSMUSG00000024650	Slc22a6	ENSMUST00000010250	4026	ENSMUSG00000024650.4	GO:0015301	anion:anion antiporter activity	3.61621	-3.44119	5.80839	6.67662e-05	0.000182604	1.99128	ENSMUSG00000024650	Slc22a6	ENSMUST00000010250	4026	ENSMUSG00000024650.4	GO:0015301	anion:anion antiporter activity	4.40473	-3.44119	6.37157	2.72894e-05	0.000119713	2.62527
Slc22a8	704372	ENSMUSG00000063796	Slc22a8	ENSMUST00000010251	3478	ENSMUSG00000063796.8	GO:0015697	quaternary ammonium group transport	4.32927	-0.367737	6.7512	1.53015e-05	5.0324e-05	3.36355	ENSMUSG00000063796	Slc22a8	ENSMUST00000010251	3478	ENSMUSG00000063796.8	GO:0015697	quaternary ammonium group transport	8.09092	-0.367737	7.95814	2.7527e-06	1.79747e-05	4.77798
Slc23a3	264917	ENSMUSG00000026205	Slc23a3	ENSMUST00000027405	2059	ENSMUSG00000026205.8	GO:0055085	transmembrane transport	3.92445	0.417877	7.71445	3.8359e-06	1.528e-05	4.73872	ENSMUSG00000026205	Slc23a3	ENSMUST00000027405	2059	ENSMUSG00000026205.8	GO:0055085	transmembrane transport	4.54668	0.417877	8.82209	8.96586e-07	7.32942e-06	6.13627
Slc25a43	497500	ENSMUSG00000037636	Slc25a43	ENSMUST00000047655	1111	ENSMUSG00000037636.6	GO:0016021	integral component of membrane	4.27689	0.869426	8.43842	1.4605e-06	6.78902e-06	5.68478	ENSMUSG00000037636	Slc25a43	ENSMUST00000047655	1111	ENSMUSG00000037636.6	GO:0016021	integral component of membrane	2.2362	0.869426	7.17115	8.25023e-06	4.40072e-05	3.85332
Slc26a6	207234	ENSMUSG00000023259	Slc26a6	ENSMUST00000192559	1799	ENSMUSG00000023259.16	GO:0005887	integral component of plasma membrane	2.47983	2.40698	7.52107	5.01682e-06	1.92518e-05	4.30545	ENSMUSG00000023259	Slc26a6	ENSMUST00000192559	1799	ENSMUSG00000023259.16	GO:0005887	integral component of plasma membrane	1.78384	2.40698	7.25832	7.27811e-06	3.97028e-05	3.80685
Slc28a1	251594	ENSMUSG00000025726	Slc28a1	ENSMUST00000026820	2846	ENSMUSG00000025726.11	GO:0016324	apical plasma membrane	5.54176	-1.35823	6.62745	1.84378e-05	5.9112e-05	3.23465	ENSMUSG00000025726	Slc28a1	ENSMUST00000026820	2846	ENSMUSG00000025726.11	GO:0016324	apical plasma membrane	7.59707	-1.35823	7.35321	6.35667e-06	3.54234e-05	4.03074
Slc29a3	120831	ENSMUSG00000020100	Slc29a3	ENSMUST00000117513	5240	ENSMUSG00000020100.15	GO:0005337	nucleoside transmembrane transporter activity	2.09904	3.69371	9.82467	2.68974e-07	1.65089e-06	7.11177	ENSMUSG00000020100	Slc29a3	ENSMUST00000117513	5240	ENSMUSG00000020100.15	GO:0005337	nucleoside transmembrane transporter activity	1.62621	3.69371	9.65036	3.29288e-07	3.41057e-06	6.82234
Slc30a2	339220	ENSMUSG00000028836	Slc30a2	ENSMUST00000081094	2023	ENSMUSG00000028836.14	GO:0055085	transmembrane transport	2.1007	-1.89668	3.59558	0.0033737	0.00619335	-1.7178	ENSMUSG00000028836	Slc30a2	ENSMUST00000081094	2023	ENSMUSG00000028836.14	GO:0055085	transmembrane transport	1.84983	-1.89668	3.37794	0.00509714	0.0109811	-2.07502
Slc34a3	57139	ENSMUSG00000006469	Slc34a3	ENSMUST00000006638	2183	ENSMUSG00000006469.13	GO:0055085	transmembrane transport	4.69843	-3.27389	10.1506	1.85629e-07	1.22573e-06	7.18077	ENSMUSG00000006469	Slc34a3	ENSMUST00000006638	2183	ENSMUSG00000006469.13	GO:0055085	transmembrane transport	6.01527	-3.27389	11.5609	4.13499e-08	7.52454e-07	7.59678
Slc35f2	559219	ENSMUSG00000042195	Slc35f2	ENSMUST00000048670	2558	ENSMUSG00000042195.9	GO:0022857	transmembrane transporter activity	4.72324	1.6637	10.8706	8.45387e-08	6.53898e-07	8.47717	ENSMUSG00000042195	Slc35f2	ENSMUST00000048670	2558	ENSMUSG00000042195.9	GO:0022857	transmembrane transporter activity	5.11351	1.6637	12.6012	1.50231e-08	3.78565e-07	10.1144
Slc35g1	574474	ENSMUSG00000044026	Slc35g1	ENSMUST00000054098	3471	ENSMUSG00000044026.2	GO:0005789	endoplasmic reticulum membrane	1.9445	5.1222	12.5243	1.61498e-08	1.81251e-07	9.84701	ENSMUSG00000044026	Slc35g1	ENSMUST00000054098	3471	ENSMUSG00000044026.2	GO:0005789	endoplasmic reticulum membrane	1.13837	5.1222	8.48931	1.36771e-06	1.02753e-05	5.16092
Slc35g2	726035	ENSMUSG00000070287	Slc35g2	ENSMUST00000093792	1590	ENSMUSG00000070287.3	GO:0005794	Golgi apparatus	3.90293	0.635351	13.2449	8.3188e-09	1.09394e-07	10.5465	ENSMUSG00000070287	Slc35g2	ENSMUST00000093792	1590	ENSMUSG00000070287.3	GO:0005794	Golgi apparatus	3.80775	0.635351	14.6024	2.58672e-09	1.33796e-07	11.5659
Slc36a2	125824	ENSMUSG00000020264	Slc36a2	ENSMUST00000039305	2429	ENSMUSG00000020264.5	GO:0035524	proline transmembrane transport	4.99439	3.09343	8.12698	2.19631e-06	9.55371e-06	5.09897	ENSMUSG00000020264	Slc36a2	ENSMUST00000039305	2429	ENSMUSG00000020264.5	GO:0035524	proline transmembrane transport	5.42809	3.09343	9.90006	2.46653e-07	2.74275e-06	7.35014
Slc39a5	530929	ENSMUSG00000039878	Slc39a5	ENSMUST00000042666	1947	ENSMUSG00000039878.13	GO:0046873	metal ion transmembrane transporter activity	4.3369	4.10586	8.23712	1.89884e-06	8.45144e-06	5.05148	ENSMUSG00000039878	Slc39a5	ENSMUST00000042666	1947	ENSMUSG00000039878.13	GO:0046873	metal ion transmembrane transporter activity	4.99157	4.10586	10.2024	1.75166e-07	2.12503e-06	7.57278
Slc41a3	370583	ENSMUSG00000030089	Slc41a3	ENSMUST00000044019	2412	ENSMUSG00000030089.15	GO:0008324	cation transmembrane transporter activity	1.78672	1.23478	4.81263	0.000361766	0.000829192	0.037431	ENSMUSG00000030089	Slc41a3	ENSMUST00000044019	2412	ENSMUSG00000030089.15	GO:0008324	cation transmembrane transporter activity	2.68211	1.23478	7.06214	9.66376e-06	5.0198e-05	3.79857
Slc44a4	61189	ENSMUSG00000007034	Slc44a4	ENSMUST00000007249	2261	ENSMUSG00000007034.15	GO:0015220	choline transmembrane transporter activity	4.75136	1.41989	9.8949	2.48114e-07	1.54682e-06	7.41726	ENSMUSG00000007034	Slc44a4	ENSMUST00000007249	2261	ENSMUSG00000007034.15	GO:0015220	choline transmembrane transporter activity	6.4056	1.41989	11.171	6.16482e-08	9.8805e-07	8.64643
Slc4a9	225063	ENSMUSG00000024485	Slc4a9	ENSMUST00000115694	2861	ENSMUSG00000024485.15	GO:0015698	inorganic anion transport	4.4551	0.961655	4.74398	0.000408485	0.000925361	-0.0305824	ENSMUSG00000024485	Slc4a9	ENSMUST00000115694	2861	ENSMUSG00000024485.15	GO:0015698	inorganic anion transport	6.35296	0.961655	5.44575	0.000121598	0.000423842	1.38598
Slc5a6	58512	ENSMUSG00000006641	Slc5a6	ENSMUST00000080431	3218	ENSMUSG00000006641.12	GO:0006811	ion transport	1.23425	4.836	6.05087	4.51768e-05	0.00012947	1.44156	ENSMUSG00000006641	Slc5a6	ENSMUST00000080431	3218	ENSMUSG00000006641.12	GO:0006811	ion transport	2.10961	4.836	10.0766	2.01765e-07	2.35235e-06	7.26424
Slc6a19	163080	ENSMUSG00000021565	Slc6a19	ENSMUST00000124406	607	ENSMUSG00000021565.16	GO:0016020	membrane	5.12022	-2.11474	5.83334	6.4111e-05	0.000176189	2.045	ENSMUSG00000021565	Slc6a19	ENSMUST00000124406	607	ENSMUSG00000021565.16	GO:0016020	membrane	4.46653	-2.11474	5.44423	0.000121907	0.000424747	1.43918
Slc6a20a	485028	ENSMUSG00000036814	Slc6a20a	ENSMUST00000171647	3894	ENSMUSG00000036814.13	GO:0016020	membrane	2.72636	-3.17849	3.54905	0.00368409	0.00671046	-1.75247	ENSMUSG00000036814	Slc6a20a	ENSMUST00000171647	3894	ENSMUSG00000036814.13	GO:0016020	membrane	3.72082	-3.17849	4.42091	0.000729239	0.00200183	-0.224287
Slc6a20b	243003	ENSMUSG00000025243	Slc6a20b	ENSMUST00000026273	6307	ENSMUSG00000025243.15	GO:0005328	neurotransmitter:sodium symporter activity	4.30874	-2.51945	7.28717	6.98381e-06	2.56083e-05	4.08547	ENSMUSG00000025243	Slc6a20b	ENSMUST00000026273	6307	ENSMUSG00000025243.15	GO:0005328	neurotransmitter:sodium symporter activity	5.40606	-2.51945	8.26544	1.82949e-06	1.28933e-05	4.95582
Slc6a7	628938	ENSMUSG00000052026	Slc6a7	ENSMUST00000025520	3342	ENSMUSG00000052026.7	GO:0005328	neurotransmitter:sodium symporter activity	2.41778	-2.52001	3.07396	0.00909311	0.0152291	-2.67579	ENSMUSG00000052026	Slc6a7	ENSMUST00000025520	3342	ENSMUSG00000052026.7	GO:0005328	neurotransmitter:sodium symporter activity	4.69993	-2.52001	4.98066	0.000269439	0.000844017	0.669863
Slc7a8	179229	ENSMUSG00000022180	Slc7a8	ENSMUST00000022787	4084	ENSMUSG00000022180.7	GO:0015837	amine transport	3.11395	3.28634	9.65329	3.28162e-07	1.93383e-06	6.97395	ENSMUSG00000022180	Slc7a8	ENSMUST00000022787	4084	ENSMUSG00000022180.7	GO:0015837	amine transport	3.16156	3.28634	11.5494	4.18329e-08	7.58011e-07	9.07793
Slc7a9	379075	ENSMUSG00000030492	Slc7a9	ENSMUST00000118383	1869	ENSMUSG00000030492.16	GO:0016020	membrane	5.39154	-0.442266	6.90207	1.22237e-05	4.14805e-05	3.62338	ENSMUSG00000030492	Slc7a9	ENSMUST00000118383	1869	ENSMUSG00000030492.16	GO:0016020	membrane	7.20312	-0.442266	7.73353	3.73658e-06	2.2992e-05	4.65547
Smim10l2a	648014	ENSMUSG00000054850	Smim10l2a	ENSMUST00000068106	2393	ENSMUSG00000054850.4	GO:0003674	molecular_function	2.63205	-1.85009	3.85883	0.00205594	0.00396127	-1.25508	ENSMUSG00000054850	Smim10l2a	ENSMUST00000068106	2393	ENSMUSG00000054850.4	GO:0003674	molecular_function	2.35252	-1.85009	3.67435	0.00290751	0.00671377	-1.55398
Smim22	790150	ENSMUSG00000096215	Smim22	ENSMUST00000184256	381	ENSMUSG00000096215.8	GO:0016020	membrane	2.58185	1.58352	7.64112	4.24457e-06	1.66095e-05	4.53388	ENSMUSG00000096215	Smim22	ENSMUST00000184256	381	ENSMUSG00000096215.8	GO:0016020	membrane	3.34056	1.58352	9.98467	2.23938e-07	2.53642e-06	7.52163
Smim24	753880	ENSMUSG00000078439	Smim24	ENSMUST00000105322	901	ENSMUSG00000078439.9	GO:0003674	molecular_function	1.73621	0.113942	3.31091	0.00579019	0.0100942	-2.47711	ENSMUSG00000078439	Smim24	ENSMUST00000105322	901	ENSMUSG00000078439.9	GO:0003674	molecular_function	1.3451	0.113942	2.96263	0.0112411	0.0220444	-3.13589
Smtnl2	586055	ENSMUSG00000045667	Smtnl2	ENSMUST00000050226	2624	ENSMUSG00000045667.14	GO:0003674	molecular_function	3.68037	2.70331	9.08436	6.48056e-07	3.40359e-06	6.42944	ENSMUSG00000045667	Smtnl2	ENSMUST00000050226	2624	ENSMUSG00000045667.14	GO:0003674	molecular_function	1.7126	2.70331	7.43251	5.68166e-06	3.23672e-05	3.90869
Smyd4	105702	ENSMUSG00000018809	Smyd4	ENSMUST00000044530	3517	ENSMUSG00000018809.2	GO:0003674	molecular_function	1.04102	2.72314	5.60275	9.3588e-05	0.000247246	1.17176	ENSMUSG00000018809	Smyd4	ENSMUST00000044530	3517	ENSMUSG00000018809.2	GO:0003674	molecular_function	1.012	2.72314	6.28279	3.13313e-05	0.000134438	2.29178
Snai3	58329	ENSMUSG00000006587	Snai3	ENSMUST00000006762	1628	ENSMUSG00000006587.6	GO:0000122	negative regulation of transcription by RNA polymerase II	1.94258	-1.03425	3.91983	0.00183445	0.0035773	-1.27071	ENSMUSG00000006587	Snai3	ENSMUST00000006762	1628	ENSMUSG00000006587.6	GO:0000122	negative regulation of transcription by RNA polymerase II	3.29057	-1.03425	5.92511	5.52654e-05	0.000217256	2.18164
Snd1	14947	ENSMUSG00000001424	Snd1	ENSMUST00000001460	3482	ENSMUSG00000001424.14	GO:0003723	RNA binding	1.17485	8.62237	11.8209	3.1881e-08	3.05635e-07	8.9302	ENSMUSG00000001424	Snd1	ENSMUST00000001460	3482	ENSMUSG00000001424.14	GO:0003723	RNA binding	1.09618	8.62237	10.3292	1.52101e-07	1.92979e-06	7.43878
Snx15	231407	ENSMUSG00000024787	Snx15	ENSMUST00000150718	427	ENSMUSG00000024787.13			1.38626	4.80924	7.40657	5.89371e-06	2.22025e-05	3.58405	ENSMUSG00000024787	Snx15	ENSMUST00000150718	427	ENSMUSG00000024787.13			2.43011	4.80924	12.4211	1.78082e-08	4.22177e-07	9.81804
Snx30	326991	ENSMUSG00000028385	Snx30	ENSMUST00000030080	7314	ENSMUSG00000028385.14	GO:0035091	phosphatidylinositol binding	1.2927	3.97986	6.76023	1.50959e-05	4.97148e-05	2.80287	ENSMUSG00000028385	Snx30	ENSMUST00000030080	7314	ENSMUSG00000028385.14	GO:0035091	phosphatidylinositol binding	1.23468	3.97986	7.39514	5.98979e-06	3.38094e-05	3.76377
Sorcs3	702693	ENSMUSG00000063434	Sorcs3	ENSMUST00000078880	5634	ENSMUSG00000063434.5	GO:0016021	integral component of membrane	4.27645	-3.40221	7.6929	3.95148e-06	1.566e-05	4.55993	ENSMUSG00000063434	Sorcs3	ENSMUST00000078880	5634	ENSMUSG00000063434.5	GO:0016021	integral component of membrane	5.59329	-3.40221	8.9936	7.24522e-07	6.21763e-06	5.55071
Sorl1	610708	ENSMUSG00000049313	Sorl1	ENSMUST00000060989	10715	ENSMUSG00000049313.8	GO:1902430	negative regulation of amyloid-beta formation	2.72642	2.47115	5.95416	5.27406e-05	0.000148406	1.68844	ENSMUSG00000049313	Sorl1	ENSMUST00000060989	10715	ENSMUSG00000049313.8	GO:1902430	negative regulation of amyloid-beta formation	5.30571	2.47115	7.74245	3.69105e-06	2.27775e-05	4.75338
Sowahb	583723	ENSMUSG00000045314	Sowahb	ENSMUST00000061328	3900	ENSMUSG00000045314.5	GO:0005575	cellular_component	1.29358	2.76664	4.6437	0.000488311	0.00108627	-0.692789	ENSMUSG00000045314	Sowahb	ENSMUST00000061328	3900	ENSMUSG00000045314.5	GO:0005575	cellular_component	3.54402	2.76664	9.6455	3.31165e-07	3.41963e-06	7.10779
Sox13	728112	ENSMUSG00000070643	Sox13	ENSMUST00000153799	3693	ENSMUSG00000070643.11	GO:0005654	nucleoplasm	1.69921	3.4819	6.01001	4.82224e-05	0.000137185	1.57095	ENSMUSG00000070643	Sox13	ENSMUST00000153799	3693	ENSMUSG00000070643.11	GO:0005654	nucleoplasm	3.79181	3.4819	10.2978	1.57495e-07	1.97523e-06	7.80116
Spata24	221874	ENSMUSG00000024352	Spata24	ENSMUST00000096573	709	ENSMUSG00000024352.11	GO:0007275	multicellular organism development	1.72938	0.868817	5.44479	0.000121793	0.000311911	1.25684	ENSMUSG00000024352	Spata24	ENSMUST00000096573	709	ENSMUSG00000024352.11	GO:0007275	multicellular organism development	1.43413	0.868817	5.31015	0.000152872	0.000516606	1.0048
Spats2l	507353	ENSMUSG00000038305	Spats2l	ENSMUST00000164353	323	ENSMUSG00000038305.15			3.95539	1.72937	8.16453	2.08966e-06	9.15982e-06	5.27382	ENSMUSG00000038305	Spats2l	ENSMUST00000164353	323	ENSMUSG00000038305.15			4.4259	1.72937	9.8821	2.51783e-07	2.78167e-06	7.40468
Spc24	742420	ENSMUSG00000074476	Spc24	ENSMUST00000217382	1696	ENSMUSG00000074476.6	GO:0005634	nucleus	2.21497	4.89454	13.3306	7.70369e-09	1.03214e-07	10.6391	ENSMUSG00000074476	Spc24	ENSMUST00000217382	1696	ENSMUSG00000074476.6	GO:0005634	nucleus	1.92233	4.89454	13.2218	8.49366e-09	2.70332e-07	10.5328
Spic	39460	ENSMUSG00000004359	Spic	ENSMUST00000144338	2290	ENSMUSG00000004359.16			2.42374	0.904887	7.56631	4.70957e-06	1.81996e-05	4.49107	ENSMUSG00000004359	Spic	ENSMUST00000144338	2290	ENSMUSG00000004359.16			3.45424	0.904887	10.2266	1.70489e-07	2.08608e-06	7.74506
Spink1	225453	ENSMUSG00000024503	Spink1	ENSMUST00000025381	422	ENSMUSG00000024503.2	GO:0090281	negative regulation of calcium ion import	4.5209	1.26521	4.36791	0.000802939	0.00170338	-0.659847	ENSMUSG00000024503	Spink1	ENSMUST00000025381	422	ENSMUSG00000024503.2	GO:0090281	negative regulation of calcium ion import	4.4241	1.26521	5.27003	0.000163663	0.000547437	0.887604
Spint1	297174	ENSMUSG00000027315	Spint1	ENSMUST00000110817	2323	ENSMUSG00000027315.13	GO:0010466	negative regulation of peptidase activity	5.58366	-0.0393373	8.91293	8.00591e-07	4.08529e-06	6.16505	ENSMUSG00000027315	Spint1	ENSMUST00000110817	2323	ENSMUSG00000027315.13	GO:0010466	negative regulation of peptidase activity	2.8653	-0.0393373	7.63417	4.28566e-06	2.57396e-05	4.60156
Spire2	73477	ENSMUSG00000010154	Spire2	ENSMUST00000212404	2158	ENSMUSG00000010154.7	GO:0051295	establishment of meiotic spindle localization	4.86176	2.36258	7.5445	4.85514e-06	1.86986e-05	4.41986	ENSMUSG00000010154	Spire2	ENSMUST00000212404	2158	ENSMUSG00000010154.7	GO:0051295	establishment of meiotic spindle localization	4.00271	2.36258	9.15354	5.95576e-07	5.35611e-06	6.42751
Spns3	142766	ENSMUSG00000020798	Spns3	ENSMUST00000092940	2080	ENSMUSG00000020798.14	GO:0016020	membrane	2.62022	-2.29636	3.81501	0.00223179	0.0042663	-1.33126	ENSMUSG00000020798	Spns3	ENSMUST00000092940	2080	ENSMUSG00000020798.14	GO:0016020	membrane	3.87646	-2.29636	5.16091	0.000197248	0.000645234	0.972437
Spon2	493878	ENSMUSG00000037379	Spon2	ENSMUST00000046186	2045	ENSMUSG00000037379.7	GO:0071222	cellular response to lipopolysaccharide	3.44964	3.64033	9.82925	2.67559e-07	1.64397e-06	7.14316	ENSMUSG00000037379	Spon2	ENSMUST00000046186	2045	ENSMUSG00000037379.7	GO:0071222	cellular response to lipopolysaccharide	3.64469	3.64033	12.0224	2.61475e-08	5.61398e-07	9.5369
Spryd3	487771	ENSMUSG00000036966	Spryd3	ENSMUST00000154032	2456	ENSMUSG00000036966.15	GO:0005575	cellular_component	1.19298	5.21605	9.24067	5.35851e-07	2.90456e-06	6.09651	ENSMUSG00000036966	Spryd3	ENSMUST00000154032	2456	ENSMUSG00000036966.15	GO:0005575	cellular_component	1.14541	5.21605	9.3285	4.82071e-07	4.54863e-06	6.27292
Srgap1	121514	ENSMUSG00000020121	Srgap1	ENSMUST00000020322	7711	ENSMUSG00000020121.15	GO:0007165	signal transduction	2.63855	-0.291746	3.98776	0.00161638	0.00319365	-1.16576	ENSMUSG00000020121	Srgap1	ENSMUST00000020322	7711	ENSMUSG00000020121.15	GO:0007165	signal transduction	1.97297	-0.291746	3.51239	0.00394905	0.00875841	-2.0683
Srms	305787	ENSMUSG00000027579	Srms	ENSMUST00000016498	2562	ENSMUSG00000027579.6	GO:0016310	phosphorylation	2.17988	-0.0686677	4.12491	0.00125361	0.00254011	-1.11708	ENSMUSG00000027579	Srms	ENSMUST00000016498	2562	ENSMUSG00000027579.6	GO:0016310	phosphorylation	5.55069	-0.0686677	6.9305	1.17212e-05	5.87229e-05	3.61635
Sstr2	600152	ENSMUSG00000047904	Sstr2	ENSMUST00000106630	1537	ENSMUSG00000047904.6	GO:0004994	somatostatin receptor activity	3.89847	0.624711	6.67882	1.70602e-05	5.53404e-05	3.22836	ENSMUSG00000047904	Sstr2	ENSMUST00000106630	1537	ENSMUSG00000047904.6	GO:0004994	somatostatin receptor activity	5.23413	0.624711	8.0504	2.43217e-06	1.62867e-05	5.18239
St14	416628	ENSMUSG00000031995	St14	ENSMUST00000034478	3259	ENSMUSG00000031995.9	GO:0006508	proteolysis	3.66103	1.62135	5.23627	0.000173362	0.000428484	0.862955	ENSMUSG00000031995	St14	ENSMUST00000034478	3259	ENSMUSG00000031995.9	GO:0006508	proteolysis	2.14276	1.62135	4.74361	0.000408747	0.00121422	-0.252802
Steap1	87793	ENSMUSG00000015652	Steap1	ENSMUST00000015796	1230	ENSMUSG00000015652.9	GO:0016021	integral component of membrane	5.06777	-1.33322	6.78851	1.44708e-05	4.79522e-05	3.46461	ENSMUSG00000015652	Steap1	ENSMUST00000015796	1230	ENSMUSG00000015652.9	GO:0016021	integral component of membrane	6.37802	-1.33322	7.67496	4.0505e-06	2.45693e-05	4.50718
Steap2	87806	ENSMUSG00000015653	Steap2	ENSMUST00000115425	4550	ENSMUSG00000015653.13	GO:0016491	oxidoreductase activity	2.83316	3.7062	8.23847	1.89547e-06	8.43864e-06	5.01664	ENSMUSG00000015653	Steap2	ENSMUST00000115425	4550	ENSMUSG00000015653.13	GO:0016491	oxidoreductase activity	4.0632	3.7062	11.0926	6.68997e-08	1.04379e-06	8.61685
Stk10	126063	ENSMUSG00000020272	Stk10	ENSMUST00000102821	5026	ENSMUSG00000020272.8	GO:0016020	membrane	1.5622	2.7594	5.79234	6.85343e-05	0.000186831	1.4709	ENSMUSG00000020272	Stk10	ENSMUST00000102821	5026	ENSMUSG00000020272.8	GO:0016020	membrane	1.81679	2.7594	7.49241	5.22241e-06	3.02072e-05	4.15659
Stk26	393309	ENSMUSG00000031112	Stk26	ENSMUST00000033444	3639	ENSMUSG00000031112.10	GO:0004674	protein serine/threonine kinase activity	3.47917	0.4796	5.97182	5.12657e-05	0.000144864	2.19825	ENSMUSG00000031112	Stk26	ENSMUST00000033444	3639	ENSMUSG00000031112.10	GO:0004674	protein serine/threonine kinase activity	2.0619	0.4796	4.91925	0.000299945	0.000926485	0.309032
Ston2	148365	ENSMUSG00000020961	Ston2	ENSMUST00000052969	9896	ENSMUSG00000020961.15	GO:0030100	regulation of endocytosis	1.57494	3.85449	6.34744	2.83306e-05	8.59535e-05	2.11829	ENSMUSG00000020961	Ston2	ENSMUST00000052969	9896	ENSMUSG00000020961.15	GO:0030100	regulation of endocytosis	2.52675	3.85449	9.98566	2.23685e-07	2.53525e-06	7.29908
Stx3	552480	ENSMUSG00000041488	Stx3	ENSMUST00000069285	2810	ENSMUSG00000041488.16	GO:0042582	azurophil granule	2.89452	2.47137	10.6773	1.03974e-07	7.73643e-07	8.23087	ENSMUSG00000041488	Stx3	ENSMUST00000069285	2810	ENSMUSG00000041488.16	GO:0042582	azurophil granule	3.19558	2.47137	13.0045	1.03427e-08	3.01777e-07	10.5527
Styk1	439129	ENSMUSG00000032899	Styk1	ENSMUST00000121078	1549	ENSMUSG00000032899.14	GO:0016310	phosphorylation	4.0454	-0.26434	4.37715	0.000789564	0.00167815	-0.451336	ENSMUSG00000032899	Styk1	ENSMUST00000121078	1549	ENSMUSG00000032899.14	GO:0016310	phosphorylation	3.36044	-0.26434	4.46804	0.000669587	0.00185689	-0.336499
Syne4	110871	ENSMUSG00000019737	Syne4	ENSMUST00000054594	1355	ENSMUSG00000019737.14	GO:0005515	protein binding	3.68458	3.71269	9.9842	2.24058e-07	1.42544e-06	7.32496	ENSMUSG00000019737	Syne4	ENSMUST00000054594	1355	ENSMUSG00000019737.14	GO:0005515	protein binding	3.94394	3.71269	12.2707	2.05593e-08	4.67279e-07	9.78641
Syt14	91577	ENSMUSG00000016200	Syt14	ENSMUST00000016344	1904	ENSMUSG00000016200.14	GO:0016021	integral component of membrane	5.28727	-0.148941	6.17844	3.69056e-05	0.000108573	2.55533	ENSMUSG00000016200	Syt14	ENSMUST00000016344	1904	ENSMUSG00000016200.14	GO:0016021	integral component of membrane	4.83516	-0.148941	6.67833	1.70729e-05	8.05022e-05	3.30004
Sytl1	339642	ENSMUSG00000028860	Sytl1	ENSMUST00000154911	367	ENSMUSG00000028860.13			2.70978	2.42954	10.3962	1.41254e-07	9.77282e-07	7.93407	ENSMUSG00000028860	Sytl1	ENSMUST00000154911	367	ENSMUSG00000028860.13			2.55698	2.42954	11.9965	2.6818e-08	5.69949e-07	9.59141
T2	667635	ENSMUSG00000058159	T2	ENSMUST00000169635	1080	ENSMUSG00000058159.14			3.96939	-2.92858	6.14117	3.91425e-05	0.000114209	2.49741	ENSMUSG00000058159	T2	ENSMUST00000169635	1080	ENSMUSG00000058159.14			5.33839	-2.92858	7.3595	6.30019e-06	3.52237e-05	3.89049
Taf7	623982	ENSMUSG00000051316	Taf7	ENSMUST00000066272	3302	ENSMUSG00000051316.8	GO:0005667	transcription factor complex	1.59046	3.02054	8.75802	9.7163e-07	4.81276e-06	5.8289	ENSMUSG00000051316	Taf7	ENSMUST00000066272	3302	ENSMUSG00000051316.8	GO:0005667	transcription factor complex	2.10041	3.02054	12.3118	1.97651e-08	4.54678e-07	9.87407
Tbc1d31	184027	ENSMUSG00000022364	Tbc1d31	ENSMUST00000022992	3311	ENSMUSG00000022364.14	GO:0005813	centrosome	2.27782	3.65475	13.5079	6.58131e-09	9.21534e-08	10.9569	ENSMUSG00000022364	Tbc1d31	ENSMUST00000022992	3311	ENSMUSG00000022364.14	GO:0005813	centrosome	1.51591	3.65475	11.979	2.7283e-08	5.74222e-07	9.41158
Tbl2	47145	ENSMUSG00000005374	Tbl2	ENSMUST00000139565	840	ENSMUSG00000005374.13			1.31799	5.30705	9.20762	5.57719e-07	3.00022e-06	6.0396	ENSMUSG00000005374	Tbl2	ENSMUST00000139565	840	ENSMUSG00000005374.13			1.40516	5.30705	10.1707	1.81484e-07	2.17844e-06	7.29998
Tbx10	495165	ENSMUSG00000037477	Tbx10	ENSMUST00000041871	1777	ENSMUSG00000037477.7	GO:0003700	DNA-binding transcription factor activity	3.5237	-2.64159	3.84963	0.00209163	0.00402187	-1.23529	ENSMUSG00000037477	Tbx10	ENSMUST00000041871	1777	ENSMUSG00000037477.7	GO:0003700	DNA-binding transcription factor activity	3.04075	-2.64159	3.45689	0.00438735	0.00961577	-1.89283
Tbxas1	368136	ENSMUSG00000029925	Tbxas1	ENSMUST00000003017	1990	ENSMUSG00000029925.13	GO:0016705	oxidoreductase activity, acting on paired donors, with incorporation or reduction of molecular oxygen	1.23667	1.34845	2.85234	0.0138643	0.0223702	-3.57755	ENSMUSG00000029925	Tbxas1	ENSMUST00000003017	1990	ENSMUSG00000029925.13	GO:0016705	oxidoreductase activity, acting on paired donors, with incorporation or reduction of molecular oxygen	1.28656	1.34845	3.36167	0.00525721	0.0112974	-2.62304
Tceal5	643500	ENSMUSG00000054034	Tceal5	ENSMUST00000066819	1044	ENSMUSG00000054034.10	GO:0006414	translational elongation	5.05105	0.136394	6.17095	3.73439e-05	0.000109749	2.5423	ENSMUSG00000054034	Tceal5	ENSMUST00000066819	1044	ENSMUSG00000054034.10	GO:0006414	translational elongation	3.56972	0.136394	6.1543	3.83385e-05	0.000159454	2.43613
Tceal9	566591	ENSMUSG00000042712	Tceal9	ENSMUST00000048687	1019	ENSMUSG00000042712.10	GO:0005634	nucleus	2.78896	5.29187	8.02427	2.5187e-06	1.07265e-05	4.58617	ENSMUSG00000042712	Tceal9	ENSMUST00000048687	1019	ENSMUSG00000042712.10	GO:0005634	nucleus	1.12121	5.29187	4.06948	0.00138891	0.00350595	-2.10056
Tcf7l1	653401	ENSMUSG00000055799	Tcf7l1	ENSMUST00000114053	1888	ENSMUSG00000055799.13	GO:0006357	regulation of transcription by RNA polymerase II	2.24269	3.59192	11.4506	4.62464e-08	4.06687e-07	8.94035	ENSMUSG00000055799	Tcf7l1	ENSMUST00000114053	1888	ENSMUSG00000055799.13	GO:0006357	regulation of transcription by RNA polymerase II	2.14214	3.59192	13.1105	9.39173e-09	2.86775e-07	10.5569
[truncated: 68 more rows]

## Sheet: Down in cMYC and Up by FOXO1AAA
List of genes that are downregulated in c-MYC/pT3 but upregulated by FOXO1AAA
[truncated: 1,207 more rows]
