# Supplementary material for: TSC/mTORC1 mediates mTORC2/AKT1 signaling in c-MYC–induced murine hepatocarcinogenesis via centromere protein M
Source: J Clin Invest. 2024 Sep 26;134(22):e174415. doi: 10.1172/JCI174415 (PMC11563669; doi:10.1172/JCI174415)
Supplement: Supporting data values [file jci-134-174415-s208.xlsx]

## Sheet: Figure 1B
Weeks after injection	c-Myc/ MCL1/ pCMV	c-Myc/ MCL1/ Cre
7.14	1*
8.14	1
5	1
5	1
5.57	1
4.57	1
7.14		0
22.14		0
14.86		0
22.14		0
12.29		0
12.29		0
* 1:Deceased, 0:Survive

## Sheet: Figure 1C
pCMV	Cre
7.6	1.5
9.1	1.9
13.6	3.6
14.2	1.3
5	4.6
6.3	1.7

## Sheet: Figure 2B
Weeks after injection	c-Myc/pT3	c-Myc/ Foxo1AAA
6.3	1*
7	1
7.1	1
8.4	1
6.6	1
5.9		1
6.1		1
7.1		1
8		1
8.9		1
* 1:Deceased, 0:Survive

## Sheet: Figure 2C
pT3	FoxO1AAA
4	5.9
6.2	6.4
6.1	5.8
5.4	4.5
10.3	7.2

## Sheet: Figure 3B
Weeks after injection	c-Myc/ MCL1/pCMV	c-Myc/ MCL1/Cre
5	1*
4.1	1
8.7	1
7.1	1
3.3		1
3.3		1
4		1
2.7		1
1.7		1
2.9		1
* 1:Deceased, 0:Survive

## Sheet: Figure 3C
pCMV	Cre
3.3	5.6
3	7.5
8.6	9.6
4.5	12
	8.2
	5.5

## Sheet: Figure 3F
pCMV	Cre
67.68	63
50.63	89.47
50.05	79.33
35.32	56.85
58.15	64.37
35.73	58.9
58.91	61.35
31.49	60.23
54.62	46.39
34.34	54.08
	68.76
	63.84

## Sheet: Figure 4B
Vehicle	MLN0128
10.3	1
8.8	0.7
6.4	0.9
9.2
10.7

## Sheet: Figure 4D
Vehicle	MLN0128	Everolimus
66.5	48.64	66.39
70.43	44.95	58.72
68.96	48.41	71.65
69.6	42.81	47.78
66.56	44.17	56.84
61.4	46.73	44.22
60.99	33.94	49.08
71.49	38.69	58.36
52.95	31.07	58.07

## Sheet: Figure 6B
Hep40				HLE				HLF
DMSO	Rapamycin	MLN0128		DMSO	Rapamycin	MLN0128		DMSO	Rapamycin	MLN0128
0.94	1.17	0.56		1.23	2.33	0.56		0.98	1.37	0.35
1.35	1.79	0.57		0.98	1.75	0.44		0.88	1.06	0.22
1.01	1.68	0.54		0.98	2.16	0.43		1	1.33	0.17
1.07	2.14	0.32		0.92	1.79	0.16		0.69	1.08	0.26
1.33	1.96	0.35		1.03	1.36	0.24		1.09	1.43	0.58
0.85	1.57	0.63		0.87	1.98	0.32		1.13	1.17	0.33

[truncated: 26 more sheets: Figure 6G, Figure 7B, Figure 7D, Figure 7E, Figure 7H, Fig. S1C, Fig. S2B, Fig. S3B, Fig. S3C, Fig. S6B, Fig. S7B, Fig. S7C, Fig.S8B, Fig.S9A, Fig.S12B, Fig.S12E, Fig.S13B, Fig.S13C, Fig.S13F, Fig. S15A …]
